# Supplementary material for: Genetic Analysis Reveals a Protective Effect of Sphingomyelin on Cholelithiasis
Source: Genes (Basel). 2025 Apr 29;16(5):523. doi: 10.3390/genes16050523 (PMC12110971; doi:10.3390/genes16050523)
Supplement: Supplementary file 1 [file genes-16-00523-s001.zip]

Archive with 9 entries (9 files):
- Supplementary Figure S1.pdf
- Supplementary Figure S2.pdf
- Supplementary Figure S3.pdf
- Supplementary Material S1.pdf
- Supplementary Table S1.xlsx
- Supplementary Table S2.xlsx
- Supplementary Table S3.xlsx
- Supplementary Table S4.xlsx
- Supplementary Table S5.xlsx
