# Supplementary material for: Genetic Analysis Reveals a Protective Effect of Sphingomyelin on Cholelithiasis
Source: Genes (Basel). 2025 Apr 29;16(5):523. doi: 10.3390/genes16050523 (PMC12110971; doi:10.3390/genes16050523)
Supplement: Supplementary file 1 [file genes-16-00523-s001.zip › Supplementary Table S1.xlsx]

## Sheet: Sheet1
Exposure	Outcome	MR methods	SNPs	beta	se	OR	se（OR）	p-value	P for Cochran Q test	P for MR-Egger intercept	P for global test
Total choline	Cholelithiasis	MR Egger	36	-0.000811009	0.00298407	0.999189	0.00298165	0.787435	0.00449918	0.225556	0.0036
		Weighted median	36	0.00126279	0.00187951	1.00126	0.00188189	0.501667
		Inverse variance weighted	36	0.00229549	0.00161517	1.0023	0.00161888	0.155256	0.0032293
		Simple mode	36	0.000903661	0.00325267	1.0009	0.00325561	0.782784
		Weighted mode	36	0.000697675	0.00166591	1.0007	0.00166707	0.677924
Phosphatidylcholine	Cholelithiasis	MR Egger	36	0.001789	0.00244499	1.00179	0.00244936	0.469365	0.00535241	0.843105	0.011
		Weighted median	36	0.0016648	0.0016435	1.00167	0.00164624	0.31108
		Inverse variance weighted	36	0.00139525	0.00142242	1.0014	0.00142441	0.326642	0.0071944
		Simple mode	36	0.000758411	0.00281521	1.00076	0.00281735	0.789206
		Weighted mode	36	0.000758411	0.00141926	1.00076	0.00142033	0.596462
Sphingomyelin	Cholelithiasis	MR Egger	34	0.00338579	0.00200579	1.00339	0.00201259	0.101133	0.0196599	0.336515	0.0264
		Weighted median	34	0.00426564	0.00155395	1.00427	0.0015606	0.00605062
		Inverse variance weighted	34	0.00487766	0.0012973	1.00489	0.00130364	0.000170006	0.0186071
		Simple mode	34	0.00424615	0.0028949	1.00426	0.00290722	0.151905
		Weighted mode	34	0.00441406	0.00145547	1.00442	0.00146191	0.00469403
