# Supplementary material for: Genetic Analysis Reveals a Protective Effect of Sphingomyelin on Cholelithiasis
Source: Genes (Basel). 2025 Apr 29;16(5):523. doi: 10.3390/genes16050523 (PMC12110971; doi:10.3390/genes16050523)
Supplement: Supplementary file 1 [file genes-16-00523-s001.zip › Supplementary Table S2.xlsx]

## Sheet: Step1
Exposure	Outcome	Method	SNPs	beta	se	p-value	P for Cochran Q test	P for MR-Egger intercept	P for global test
Sphingomyelins	LDL	MR Egger	20	0.435772	0.0830408	5.44867e-05	0.0022	0.821	0.052
Sphingomyelins	LDL	Weighted median	20	0.391031	0.041005	1.48189e-21
Sphingomyelins	LDL	Inverse variance weighted	20	0.452893	0.035601	4.49876e-37	0.0033
Sphingomyelins	LDL	Simple mode	20	0.45449	0.0778379	1.26598e-05
Sphingomyelins	LDL	Weighted mode	20	0.385655	0.0551321	1.15838e-06
Sphingomyelins	HDL	MR Egger	12	0.630613	0.209027	0.0129639	2.525e-10	0.8686	0.0125
Sphingomyelins	HDL	Weighted median	12	0.621866	0.0522927	1.30202e-32
Sphingomyelins	HDL	Inverse variance weighted	12	0.664826	0.0527814	2.22552e-36	6.2296e-10
Sphingomyelins	HDL	Simple mode	12	0.702087	0.0915283	9.71919e-06
Sphingomyelins	HDL	Weighted mode	12	0.695353	0.0874677	6.93455e-06
Sphingomyelins	triglycerides	MR Egger	10	0.134519	0.0493084	0.0259209	0.1005	0.5135	0.159
Sphingomyelins	triglycerides	Weighted median	10	0.14101	0.0280866	5.15208e-07
Sphingomyelins	triglycerides	Inverse variance weighted	10	0.105788	0.0250084	2.33608e-05	0.118
Sphingomyelins	triglycerides	Simple mode	10	0.114927	0.0612917	0.0935372
Sphingomyelins	triglycerides	Weighted mode	10	0.135529	0.0317757	0.00209511
Sphingomyelins	CAD	MR Egger	11	0.0198814	0.175277	0.912181	0.0114	0.4536	0.0585
Sphingomyelins	CAD	Weighted median	11	0.058703	0.0754643	0.436634
Sphingomyelins	CAD	Inverse variance weighted	11	0.135651	0.0923578	0.141898	0.0118
Sphingomyelins	CAD	Simple mode	11	-0.0186595	0.168869	0.914202
Sphingomyelins	CAD	Weighted mode	11	0.060157	0.0802354	0.470672

## Sheet: Step2
Exposure	Outcome	Method	SNPs	beta	se	p-value	P for Cochran Q test	P for MR-Egger intercept	P for global test
LDL	Cholelithiasis	MR Egger	63	-0.0037712	0.00207816	0.0744898	0.1289	0.2408	0.1225
LDL	Cholelithiasis	Weighted median	63	-0.00400015	0.00187845	0.0332134
LDL	Cholelithiasis	Inverse variance weighted	63	-0.00565071	0.00134639	2.70561e-05	0.1194
LDL	Cholelithiasis	Simple mode	63	-0.0014749	0.00393367	0.708982
LDL	Cholelithiasis	Weighted mode	63	-0.00360884	0.00179132	0.0482866
HDL	Cholelithiasis	MR Egger	269	0.00165146	0.00181016	0.36242	8.001e-11	0.0013	<0.0005
HDL	Cholelithiasis	Weighted median	269	-0.00147028	0.0016946	0.385599
HDL	Cholelithiasis	Inverse variance weighted	269	-0.00269404	0.00118835	0.0233879	2.835e-12
HDL	Cholelithiasis	Simple mode	269	-0.00334968	0.00331011	0.312473
HDL	Cholelithiasis	Weighted mode	269	-0.00139879	0.00134135	0.297969
triglycerides	Cholelithiasis	MR Egger	240	-0.00459013	0.00197801	0.0211559	0.5927	0.0001	<0.0005
triglycerides	Cholelithiasis	Weighted median	240	-0.00214312	0.0017603	0.223422
triglycerides	Cholelithiasis	Inverse variance weighted	240	0.000377053	0.00131925	0.775025	0.5694
triglycerides	Cholelithiasis	Simple mode	240	0.00256707	0.00390385	0.511446
triglycerides	Cholelithiasis	Weighted mode	240	-0.00311405	0.00175519	0.0773049
CAD	Cholelithiasis	MR Egger	42	-0.00221212	0.00159796	0.17393	0.5928	0.2287	0.576
CAD	Cholelithiasis	Weighted median	42	-0.00149533	0.00109036	0.170249
CAD	Cholelithiasis	Inverse variance weighted	42	-0.000495795	0.000763001	0.515824	0.5694
CAD	Cholelithiasis	Simple mode	42	-0.000288526	0.00178846	0.872629
CAD	Cholelithiasis	Weighted mode	42	-0.00156934	0.00125854	0.219492
