# Supplementary material for: Genetic Analysis Reveals a Protective Effect of Sphingomyelin on Cholelithiasis
Source: Genes (Basel). 2025 Apr 29;16(5):523. doi: 10.3390/genes16050523 (PMC12110971; doi:10.3390/genes16050523)
Supplement: Supplementary file 1 [file genes-16-00523-s001.zip › Supplementary Table S3.xlsx]

## Sheet: Sheet1
Exposure	Outcome	Rg	Rg P
Total choline	Cholelithiasis	0.168	0.0449
Phosphatidylcholine		0.171	0.0401
Sphingomyelin		0.2291	0.0072
Rg: Genetic correlation
