# Supplementary material for: Genetic Analysis Reveals a Protective Effect of Sphingomyelin on Cholelithiasis
Source: Genes (Basel). 2025 Apr 29;16(5):523. doi: 10.3390/genes16050523 (PMC12110971; doi:10.3390/genes16050523)
Supplement: Supplementary file 1 [file genes-16-00523-s001.zip › Supplementary Table S4.xlsx]

## Sheet: Sph-rs1260326
SNP	position	SNP.PP.H4
rs1260326	27730940	0.998341
rs780094	27741237	0.000899604
rs780093	27742603	0.000758196
rs6547692	27734972	2.99e-07
rs4665991	27766284	1.83e-07
rs12995461	27778167	1.53e-07
rs12473139	27765587	1.5e-07
rs10169065	27778560	1.28e-07
rs10179872	27778572	1.24e-07
rs4665988	27761436	1.21e-07
rs6753534	27752871	1.07e-08
rs1260334	27748597	5.55e-09
rs1313566	27748904	5.31e-09
rs1260333	27748624	4.89e-09
rs780096	27741072	4.53e-09
rs780095	27741105	3.94e-09
rs2911711	27750546	3.5e-09
rs2950835	27750545	3.5e-09
rs4665985	27753878	7.59e-10
rs3817588	27731212	3.99e-13
rs1260327	27711893	3.06e-13
rs780108	27684957	1.05e-13
rs780110	27685388	9.05e-14
rs6744393	27750139	2.16e-14
rs74928908	27744089	2.03e-14
rs78680773	27751562	1.64e-14
rs814295	27743215	1.54e-14
rs780092	27743154	1.54e-14
rs10181342	27757343	6.47e-15
rs67086575	27686480	6.26e-15
rs62141278	27768381	6.19e-15
rs62131882	27765480	6.16e-15
rs62131881	27764781	6.16e-15
rs62131879	27755112	5.98e-15
rs62141279	27771415	5.84e-15
rs6751087	27778016	5.83e-15
rs2384627	27774449	5.81e-15
rs62141281	27777651	5.72e-15
rs193074417	27773338	8.85e-16
rs1260328	27711631	5.47e-16
rs1260330	27705369	4.9e-16
rs1260329	27705437	4.9e-16
rs809059	27709965	4.75e-16
rs2272417	27706640	3.68e-16
rs1647286	27714517	3.47e-16
rs704795	27716494	3.39e-16
rs1647285	27714511	3.37e-16
rs1260345	27703495	3.29e-16
rs10169261	27727314	3.17e-16
rs780088	27716004	3.14e-16
rs2293571	27729480	3.08e-16
rs2293572	27728777	3.05e-16
rs10181100	27713634	3.05e-16
rs8395	27715207	2.94e-16
rs1260320	27722416	2.88e-16
rs813592	27721971	2.75e-16
rs8179219	27730817	2.66e-16
rs113954968	27696207	2.63e-16
rs2288155	27714526	2.57e-16
rs2303369	27715416	2.57e-16
rs1406295	27689700	2.48e-16
rs780117	27698343	2.45e-16
rs148166474	27773372	2.4e-16
rs11127044	27740404	2.39e-16
rs4425043	27733452	2.38e-16
rs8179229	27737900	2.35e-16
rs8179225	27737181	2.34e-16
rs12471703	27738854	2.33e-16
rs35073769	27731376	2.29e-16
rs715325	27725572	2.27e-16
rs7596856	27696737	2.19e-16
rs780106	27681598	2.14e-16
rs1647276	27688601	2.13e-16
rs1647266	27693485	2.13e-16
rs1647265	27692261	2.13e-16
rs145819220	27748539	2.12e-16
rs715326	27725761	2.1e-16
rs780109	27685014	2.1e-16
rs1728912	27692214	2.04e-16
rs780107	27684734	2.03e-16
rs8179241	27742885	1.95e-16
rs181391993	27752477	1.86e-16
rs3845687	27689899	1.8e-16
rs72819536	27682850	1.71e-16
rs11904779	27690991	1.69e-16
rs11127013	27692973	1.63e-16
rs13001266	27710421	1.6e-16
rs8179205	27720385	1.5e-16
rs56047188	27699789	1.46e-16
rs7583698	27712408	1.39e-16
rs62131877	27740328	1.35e-16
rs11888096	27711705	1.33e-16
rs58979173	27711157	1.28e-16
rs116361102	27732845	1.18e-16
rs139218763	27688483	1.08e-16
rs113271819	27698742	1.07e-16
rs141428740	27735033	9.75e-17
rs61743977	27693802	9.03e-17
rs536204164	27720352	8.22e-17
rs192869682	27752437	7.86e-17
rs114612460	27729193	7.55e-17
rs183738110	27726359	7.33e-17
rs143491198	27695208	6.54e-17
rs149117895	27712829	5.53e-17
rs8179236	27741633	5.07e-17
rs11682621	27749669	4.92e-17
rs8179211	27726845	4.78e-17
rs7589217	27745946	4.53e-17
rs8179252	27746832	4.34e-17
rs11682083	27752296	4.26e-17
rs11681351	27743423	4.13e-17
rs13022659	27743630	4.06e-17
rs78290303	27760556	3.98e-17
rs375282498	27719900	3.84e-17
rs570017776	27693472	3.83e-17
rs8179249	27745373	3.76e-17
rs72819543	27714592	3.72e-17
rs145021627	27742870	3.66e-17
rs575309338	27719286	3.58e-17
rs62131880	27756678	3.3e-17
rs183546477	27691293	3.25e-17
rs139437207	27715106	2.37e-17
rs780090	27718474	2.36e-17
rs7562296	27692631	2.35e-17
rs12472643	27739306	2.19e-17
rs190397431	27739497	2.1e-17
rs41291151	27715225	2.05e-17
rs191138208	27725950	1.98e-17
rs141643968	27765915	1.94e-17
rs181410249	27732773	1.66e-17
rs145061156	27747668	1.64e-17
rs41291153	27717575	1.63e-17
rs536023936	27705263	1.54e-17
rs558450828	27774481	1.43e-17
rs146053779	27745372	1.43e-17
rs183488500	27729273	1.38e-17
rs141961965	27773472	1.34e-17
rs181918368	27709697	1.29e-17
rs183677465	27706391	1.23e-17
rs192173895	27718391	1.17e-17
rs188899404	27755246	1.16e-17
rs140809842	27735021	1.15e-17
rs6707529	27748768	1.11e-17
rs146404455	27715145	1.11e-17
rs141310429	27752628	1.11e-17
rs143783461	27696505	1.08e-17
rs145345929	27774770	1.04e-17
rs79593977	27702663	1.03e-17
rs186937529	27777237	1.03e-17
rs112325130	27759640	9.45e-18
rs62141280	27773055	8.89e-18
rs187735596	27711812	8.53e-18
rs140401902	27700378	8.38e-18
rs138187608	27703654	8.34e-18
rs146848155	27711714	8.33e-18
rs146492621	27689526	8.31e-18
rs145465669	27742545	8.27e-18
rs116165635	27728919	8.24e-18
rs115964708	27734711	8.22e-18
rs41291159	27746394	8.21e-18
rs564468294	27707366	8.15e-18
rs567683066	27687562	8.15e-18
rs145993299	27708815	8.13e-18
rs182395084	27694177	8.12e-18
rs191089416	27681445	8.12e-18
rs549454476	27687558	8.12e-18
rs143027483	27721331	8.04e-18
rs183573614	27734458	7.95e-18
rs149367453	27740676	7.94e-18
rs78686325	27731943	7.92e-18
rs140301697	27731783	7.9e-18
rs189001873	27742388	7.89e-18
rs185737315	27732844	7.85e-18
rs549383100	27734548	7.85e-18
rs187988742	27721784	7.83e-18
rs114747478	27725433	7.7e-18
rs147073127	27726437	7.65e-18
rs6749052	27772879	7.5e-18
rs55828214	27748782	7.44e-18
rs79587828	27708459	7.43e-18
rs191384615	27744558	7.33e-18
rs4665986	27755168	7.27e-18
rs4270306	27721322	7.19e-18
rs1080060	27768808	7.09e-18
rs4493210	27768072	7.09e-18
rs4665381	27757150	6.88e-18
rs185448163	27752127	6.79e-18
rs1972669	27767107	6.78e-18
rs1820297	27774924	6.74e-18
rs6706610	27778091	6.72e-18
rs563318012	27714527	6.61e-18
rs144388853	27711806	6.45e-18
rs6750943	27777904	6.44e-18
rs190370906	27718653	6.4e-18
rs141504043	27717151	6.29e-18
rs569981081	27735351	6.13e-18
rs191735980	27690765	6.09e-18
rs1260332	27749483	5.87e-18
rs192260491	27711027	5.86e-18
rs180949310	27733122	5.51e-18
rs149050134	27771127	5.39e-18
rs144433805	27755993	5.08e-18
rs2384628	27774702	5.01e-18
rs140959239	27761755	4.96e-18
rs55759707	27708078	4.78e-18
rs112803279	27711803	4.73e-18
rs8179239	27742747	4.38e-18
rs78899128	27714281	4.38e-18
rs115258584	27684438	4.35e-18
rs150419156	27744937	4.17e-18
rs2384626	27773648	3.92e-18
rs189656963	27696337	3.83e-18
rs6761095	27778010	3.8e-18
rs61747073	27682309	3.79e-18
rs79585700	27718843	3.78e-18
rs146870809	27692241	3.75e-18
rs145692474	27712638	3.73e-18
rs182015108	27696911	3.62e-18
rs116482426	27728504	3.39e-18
rs8179242	27742971	3.22e-18
rs148532268	27687721	3.12e-18
rs148539206	27761458	3.1e-18
rs57690045	27771246	3.04e-18
rs150355147	27754660	2.89e-18
rs115179834	27754501	2.84e-18
rs149771675	27761781	2.83e-18
rs188649954	27773359	2.82e-18
rs147458805	27774037	2.82e-18
rs188171870	27771918	2.82e-18
rs115217692	27775477	2.82e-18
rs114351127	27777152	2.82e-18
rs115821450	27749327	2.8e-18
rs115961201	27704896	2.8e-18
rs138649025	27699861	2.64e-18
rs114529418	27687036	2.45e-18
rs71441083	27747949	2.2e-18
rs79111922	27748793	1.94e-18
rs8179228	27737637	1.9e-18
rs115960647	27779319	1.83e-18
rs144683582	27681498	1.66e-18
rs185731929	27705162	1.66e-18
rs111882222	27745828	1.56e-18
rs6747190	27686911	1.18e-18
rs116603069	27691245	1.13e-18
rs8179210	27724535	1.11e-18
rs61185615	27769212	3.35e-19

## Sheet: Sph-rs4665972
SNP	position	SNP.PP.H4
rs4665972	27598097	1
rs1728918	27635463	2.01e-08
rs3739095	27556721	2.02e-10
rs7586601	27584666	3.71e-11
rs1260338	27625661	2.05e-11
rs1083864	27619049	1.55e-11
rs1049817	27550967	4.17e-13
rs6743819	27567407	3.38e-13
rs10205219	27568565	3.3e-13
rs6760828	27579231	3.26e-13
rs11126975	27566989	3.14e-13
rs112796438	27571848	3.1e-13
rs72819512	27614449	2.82e-13
rs4665969	27574953	2.75e-13
rs11684134	27558252	1.81e-13
rs11695549	27586155	1.4e-13
rs141638172	27577578	1.24e-13
rs12475426	27599132	1.02e-13
rs6547589	27596395	6.43e-14
rs1528533	27595756	6.37e-14
rs1104	27599875	6.3e-14
rs1083865	27620827	6.16e-14
rs4582	27604279	6.02e-14
rs809058	27616790	5.99e-14
rs1271144	27615294	5.95e-14
rs2950834	27627366	5.89e-14
rs2911712	27626945	5.88e-14
rs111595594	27610917	5.85e-14
rs1647284	27608115	5.85e-14
rs7594812	27611469	5.76e-14
rs7563162	27631191	5.75e-14
rs7602534	27592423	5.74e-14
rs2911713	27640980	5.48e-14
rs1060525	27635582	5.47e-14
rs4665976	27640325	5.43e-14
rs1728922	27644464	5.43e-14
rs6716894	27583273	5.33e-14
rs6547626	27646770	5.28e-14
rs1625123	27647152	5.14e-14
rs11691432	27647576	4.93e-14
rs2280737	27589810	4.91e-14
rs4665975	27626017	4.82e-14
rs13472	27600239	4.72e-14
rs12476704	27613031	4.37e-14
rs34341829	27605762	4.32e-14
rs11897554	27615389	4.31e-14
rs2010087	27637235	4.28e-14
rs11690265	27641522	4.27e-14
rs189207856	27641554	3.95e-14
rs11675563	27643002	3.85e-14
rs41288829	27590666	3.85e-14
rs56402945	27591708	3.64e-14
rs187295981	27562754	3.21e-14
rs188758589	27639544	3.07e-14
rs183754658	27632460	2.47e-14
rs111847750	27565285	2.18e-14
rs79125942	27558926	1.93e-14
rs59644396	27646083	1.85e-14
rs193258272	27557671	1.75e-14
rs11895367	27583620	1.71e-14
rs73921514	27579172	1.69e-14
rs184559318	27609876	1.69e-14
rs148867164	27558834	1.68e-14
rs149434575	27593468	1.57e-14
rs55795546	27580983	1.54e-14
rs73921512	27574426	1.51e-14
rs116493147	27552793	1.41e-14
rs75743860	27627110	1.29e-14
rs80051818	27591804	1.27e-14
rs78484886	27637759	1.23e-14
rs78946094	27596143	1.21e-14
rs11891554	27613617	1.07e-14
rs12991930	27576652	1.07e-14
rs182301574	27555270	1.05e-14
rs140668367	27569612	1.04e-14
rs76823937	27611154	1.03e-14
rs62131869	27647453	1.01e-14
rs78599355	27590038	9.99e-15
rs62131866	27627704	9.88e-15
rs6717803	27634511	9.85e-15
rs62131868	27631558	9.84e-15
rs73921518	27597338	9.6e-15
rs62130724	27609212	9.53e-15
rs139676599	27635949	7.69e-15
rs76476582	27594397	7.62e-15
rs549550850	27548562	7.25e-15
rs11689803	27566520	7.19e-15
rs11693959	27574159	7.14e-15
rs192381441	27555338	6.14e-15
rs546588816	27613239	5.1e-15
rs112000563	27594674	5.04e-15
rs540366627	27612483	5e-15
rs182889204	27624131	4.93e-15
rs144253032	27610537	4.2e-15
rs188271667	27616995	3.83e-15
rs560324766	27600283	3.75e-15
rs181658511	27641566	3.54e-15
rs149683016	27645296	3.49e-15
rs11557230	27593544	2.74e-15
rs140667516	27637934	2.65e-15
rs12994265	27639153	2.47e-15
rs532069754	27583450	2.4e-15
rs367990509	27567183	2.33e-15
rs141681782	27593000	2.29e-15
rs147681314	27590165	2.28e-15
rs138235372	27559558	2.26e-15
rs78101052	27595729	2.25e-15
rs191948032	27606043	2.21e-15
rs148593383	27627188	2.19e-15
rs181648060	27622710	2.15e-15
rs559530894	27561346	2.15e-15
rs35554630	27601843	2.1e-15
rs528661102	27636169	1.96e-15
rs71441072	27591109	1.93e-15
rs148029292	27573287	1.92e-15
rs146261148	27644341	1.86e-15
rs147740391	27594142	1.75e-15
rs76984581	27606586	1.72e-15
rs186148666	27611075	1.69e-15
rs184379948	27621307	1.65e-15
rs113813957	27621714	1.65e-15
rs190904712	27611326	1.63e-15
rs147116278	27646087	1.61e-15
rs139395522	27638213	1.6e-15
rs11675428	27642734	1.59e-15
rs141337532	27601384	1.51e-15
rs183255369	27566051	1.23e-15
rs4665973	27598155	1.23e-15
rs147116539	27596846	1.22e-15
rs182619345	27580729	1.17e-15
rs528072831	27611426	1.13e-15
rs190431522	27568026	1.12e-15
rs186953711	27571211	1.06e-15
rs148810263	27587447	1.04e-15
rs150999146	27583836	1.04e-15
rs568584861	27603848	1.01e-15
rs182376515	27638562	9.17e-16
rs36036730	27577065	9.12e-16
rs114078642	27604325	8.94e-16
rs141481598	27647439	8.94e-16
rs187317915	27605715	8.9e-16
rs186855805	27643794	8.81e-16
rs36057778	27618894	8.76e-16
rs115692244	27614085	8.64e-16
rs114543110	27629265	8.62e-16
rs191283078	27567460	8.57e-16
rs183628627	27619799	8.41e-16
rs577574132	27623248	8.38e-16
rs113998809	27618257	8.38e-16
rs547431595	27617356	8.36e-16
rs146623643	27614780	8.33e-16
rs142037118	27612228	8.32e-16
rs147192086	27612968	8.31e-16
rs184519387	27612928	8.31e-16
rs145135967	27609710	8.29e-16
rs181961549	27632075	8.17e-16
rs192847099	27595155	8.11e-16
rs188263319	27573082	7.87e-16
rs138529180	27625916	7.13e-16
rs61995753	27600814	6.86e-16
rs72819511	27608459	5.6e-16
rs138245420	27602419	5.11e-16
rs190249390	27570889	4.93e-16
rs192027491	27614581	4.61e-16
rs1058065	27587724	4.43e-16
rs185809346	27571737	4.07e-16
rs76845159	27564740	4e-16
rs144645254	27625767	2.94e-16
rs141923235	27643660	2.75e-16
rs62130720	27581250	2.57e-16
rs191302138	27587987	2.49e-16
rs7423104	27605983	2.32e-16
rs56120917	27603673	2.32e-16
rs2384629	27606098	1.92e-16
rs41288827	27587266	1.71e-16
rs112001928	27566454	1.69e-16
rs114439706	27611454	1.66e-16
rs1424692	27623999	1.64e-16
rs114118766	27586610	1.53e-16
rs115185365	27646995	1.47e-16
rs1647280	27612840	1.29e-16

## Sheet: Sph-rs56266464
SNP	position	SNP.PP.H4
rs115445558	44063098	0.608274
rs11887534	44066247	0.33665
rs76866386	44075483	0.0445133
rs75331444	44069772	0.0105628
rs4076834	44081627	6.4e-08
rs6756629	44065090	2.89e-17
rs4953023	44074000	7.88e-19
rs41360247	44073656	1.12e-19
rs72875462	44079310	1.6e-21
rs77725792	44058201	4.2e-23
rs56266464	44054991	1.46e-23
rs56132765	44078853	1.34e-23
rs114938914	44055510	8.05e-24
rs79835740	44056148	3.62e-24
rs3923912	44057570	2.93e-24
rs111617668	44055922	3.6e-25
rs4507142	44086591	2.1e-25
rs9753033	44084600	5.2e-26
rs4614977	44087024	3.88e-26
rs4299376	44072576	3.82e-101
rs6709904	44080324	5.01e-103
rs4245791	44074431	2.09e-106
rs6544713	44073881	1.16e-107
rs77673991	44077323	1.1e-109
rs4549146	44055527	5.14e-114
rs6741243	44063357	8.01e-115
rs4952688	44096770	3.4e-115
rs6755809	44096336	1.51e-115
rs6544716	44096259	1.35e-115
rs6740545	44096139	5.08e-116
rs7596134	44052833	1.03e-116
rs4148177	44057102	9.51e-120
rs4148182	44056590	5.46e-120
rs6735229	44070639	1.19e-121
rs6544717	44096402	2.37e-122
rs4953026	44097367	3.16e-123
rs4077440	44081042	1.41e-127
rs4148214	44079004	3.34e-132
rs9309109	44084189	1.94e-132
rs13427362	44044839	2.26e-135
rs6733452	44094845	4.62e-136
rs3749063	44021407	1.81e-137
rs13427334	44012751	1.48e-137
rs13388559	44012904	1.47e-137
rs13413826	44012620	1.46e-137
rs10206087	44012400	1.4e-137
rs13427541	44012883	1.31e-137
rs72794897	44022591	9.67e-138
rs10190622	44011730	7.2e-138
rs13427446	44012829	6.88e-138
rs10190234	44011320	6.54e-138
rs10193508	44012268	5.97e-138
rs1025448	44022744	3.69e-138
rs10199778	44019936	3.34e-138
rs7569333	44022512	1.44e-138
rs4952679	44029821	1.4e-138
rs4953016	44021124	9.24e-139
rs3765000	44014301	2.01e-140
rs3828296	44029655	1.58e-143
rs13432783	44028180	1.38e-143
rs13424280	44008245	1.37e-143
rs10194949	44030704	1.33e-143
rs3792013	44027948	1.32e-143
rs55770011	44008565	1.26e-143
rs4148191	44042904	1.18e-143
rs13395550	44007393	1.13e-143
rs7370253	44024568	8.55e-144
rs4953015	44010341	8.21e-144
rs28483979	44019626	8.04e-144
rs13382491	44019612	7.52e-144
rs2288707	44010887	7.37e-144
rs9309108	44026720	5.14e-144
rs4148193	44042317	3.46e-144
rs72796704	44031297	2.7e-144
rs3792017	44017411	1.26e-144
rs10208317	44027391	9.98e-145
rs10201405	44025232	9.58e-145
rs7370234	44024548	9.23e-145
rs10177797	44025183	8.98e-145
rs10199777	44019930	8.19e-145
rs13420319	44019799	7.88e-145
rs10439467	44048346	4.77e-145
rs4953019	44043393	7.07e-146
rs3792022	44017124	2.24e-146
rs2288706	44016551	2.22e-146
rs3792024	44015776	2.08e-146
rs138958276	44042787	1.45e-146
rs3792021	44017177	4.94e-147
rs3792016	44017749	4.79e-147
rs3792019	44017266	4.65e-147
rs3792020	44017188	4.54e-147
rs9284743	44015550	3.06e-147
rs2288705	44016602	2.93e-147
rs9284744	44015597	2.92e-147
rs3815994	44016885	2.91e-147
rs187918808	44077585	9.58e-148
rs11891859	44044680	1.06e-150
rs10201851	44046585	9.84e-151
rs4245786	44049120	9.13e-152
rs3792008	44037488	6.35e-152
rs6720173	44040401	5.84e-152
rs13384972	44034701	4.74e-152
rs4952682	44036491	4.23e-152
rs112767530	44008987	4.04e-152
rs4953018	44036689	3.91e-152
rs4952683	44036800	3.54e-152
rs4148196	44037914	3.37e-152
rs10186552	44036922	3.23e-152
rs10186086	44036480	2.7e-152
rs28473566	44012206	1.71e-152
rs78451356	44033754	1.09e-152
rs139029940	44044885	1.04e-152
rs58290925	44005458	5.76e-153
rs59513006	44035123	5.07e-153
rs77105521	44039733	3.14e-153
rs1025447	44022970	2.81e-153
rs17424122	44075217	2.35e-153
rs58795814	44035503	2.12e-153
rs2116547	44032084	1.81e-153
rs8302	44036913	8.33e-154
rs75809820	44007872	5.65e-154
rs79027317	44009416	4.7e-154
rs112686079	44045005	1.38e-154
rs75279593	44085035	1.09e-154
rs11556157	44028013	8.48e-155
rs4148189	44047530	4.47e-155
rs76224003	44020982	3.71e-155
rs4952685	44039276	3.14e-155
rs10180748	44038984	2.93e-155
rs10173687	44036438	2.83e-155
rs3792010	44035568	2.71e-155
rs4952684	44039244	2.63e-155
rs4952686	44039293	2.52e-155
rs111559090	44045402	2.49e-155
rs2278357	44039839	2.45e-155
rs7594731	44027302	2.33e-155
rs4148195	44039633	2.3e-155
rs3792009	44037333	2.2e-155
rs11695053	44015391	4.59e-156
rs11695056	44015409	3.77e-156
rs72796744	44074552	3.24e-156
rs13399828	44008986	2.66e-156
rs9282572	44079671	2.49e-156
rs72798837	44098826	2.05e-156
rs9282575	44079606	2.01e-156
rs41281461	44099634	1.87e-156
rs72798832	44097668	1.78e-156
rs114309202	44087612	1.77e-156
rs72798835	44097713	1.77e-156
rs72798834	44097710	1.77e-156
rs72798833	44097682	1.74e-156
rs76464523	44097642	1.73e-156
rs72796765	44083349	1.72e-156
rs55741639	44099057	1.71e-156
rs72798830	44097328	1.7e-156
rs72798829	44097270	1.7e-156
rs76492655	44097388	1.7e-156
rs72798831	44097537	1.69e-156
rs72796768	44083804	1.67e-156
rs72796769	44083883	1.67e-156
rs72796770	44083885	1.67e-156
rs72796766	44083544	1.67e-156
rs72796799	44091279	1.67e-156
rs72798803	44091638	1.67e-156
rs72796802	44091506	1.67e-156
rs113723868	44084052	1.67e-156
rs72796800	44091422	1.67e-156
rs78579904	44098014	1.66e-156
rs60782591	44084180	1.66e-156
rs139145637	44083127	1.66e-156
rs72798836	44098029	1.66e-156
rs72796763	44082979	1.66e-156
rs3792023	44015928	1.65e-156
rs141102169	44098268	1.65e-156
rs72798828	44096782	1.65e-156
rs59880010	44084503	1.63e-156
rs60632368	44084484	1.63e-156
rs61710790	44084490	1.63e-156
rs72798826	44096559	1.61e-156
rs114818032	44094652	1.61e-156
rs72798823	44096318	1.6e-156
rs72798839	44100063	1.6e-156
rs6730449	44014719	1.6e-156
rs56728462	44081365	1.6e-156
rs72796758	44082309	1.59e-156
rs72796797	44091055	1.59e-156
rs58696060	44082118	1.59e-156
rs72798824	44096398	1.59e-156
rs60633742	44082058	1.59e-156
rs72798825	44096457	1.59e-156
rs57839994	44081637	1.59e-156
rs72796750	44080887	1.58e-156
rs58318775	44086723	1.58e-156
rs72796755	44081250	1.58e-156
rs58076853	44086674	1.58e-156
rs72796754	44081180	1.58e-156
rs72796749	44080715	1.58e-156
rs72798813	44095053	1.58e-156
rs114776934	44095208	1.58e-156
rs115237427	44095213	1.58e-156
rs72798815	44095332	1.57e-156
rs72796775	44085988	1.57e-156
rs149082381	44094616	1.57e-156
rs114912290	44094699	1.57e-156
rs72798812	44094758	1.57e-156
rs72796751	44080967	1.57e-156
rs72796798	44091083	1.57e-156
rs57167155	44087860	1.54e-156
rs72796779	44087373	1.54e-156
rs61532586	44087640	1.54e-156
rs58283698	44087543	1.54e-156
rs57452597	44085541	1.53e-156
rs72796777	44086221	1.52e-156
rs72796778	44086223	1.52e-156
rs79912906	44080638	1.52e-156
rs60206887	44085244	1.52e-156
rs72796773	44085012	1.52e-156
rs61492950	44085094	1.52e-156
rs72796776	44086127	1.5e-156
rs79758672	44091097	1.5e-156
rs115296690	44092329	1.5e-156
rs58245941	44085706	1.5e-156
rs146747018	44092341	1.49e-156
rs58613498	44072887	1.48e-156
rs61145568	44081426	1.46e-156
rs145185864	44098279	1.45e-156
rs115879565	44098334	1.45e-156
rs72796759	44082553	1.42e-156
rs113441172	44080339	1.41e-156
rs72796760	44082894	1.4e-156
rs72796762	44082902	1.4e-156
rs79220359	44082918	1.4e-156
rs72796747	44080242	1.4e-156
rs72796748	44080310	1.39e-156
rs72798838	44099826	1.35e-156
rs10177630	44032189	1.28e-156
rs72796745	44078192	1.24e-156
rs114553753	44092618	1.15e-156
rs72798806	44092626	1.15e-156
rs7563532	44008550	1.15e-156
rs72798819	44095750	1.07e-156
rs72798820	44095864	1.07e-156
rs72798817	44095476	1.04e-156
rs72798818	44095486	1.04e-156
rs61226753	44068976	9.72e-157
rs76495234	44092696	9.35e-157
rs72796783	44088147	8.78e-157
rs72796784	44088153	8.78e-157
rs72796785	44088178	8.77e-157
rs56708646	44088851	8.76e-157
rs59481186	44088878	8.75e-157
rs72796786	44088390	8.75e-157
rs58004649	44089081	8.75e-157
rs57358917	44089225	8.75e-157
rs61072747	44089226	8.75e-157
rs115668039	44089617	8.5e-157
rs58955887	44089048	8.45e-157
rs72796787	44089815	8.42e-157
rs72796795	44090901	8.39e-157
rs72796789	44089934	8.37e-157
rs72796796	44090937	8.36e-157
rs116388539	44090760	8.35e-157
rs72796790	44090052	8.12e-157
rs115651311	44090186	8.11e-157
rs72796792	44090184	8.11e-157
rs72796793	44090206	8.06e-157
rs147322283	44090270	8.06e-157
rs141040527	44090477	8.06e-157
rs144797141	44090490	8.04e-157
rs114844025	44092798	6e-157
rs67734975	44076244	5.88e-157
rs76218686	44098425	5.87e-157
rs72798807	44092770	5.87e-157
rs72798808	44092777	5.87e-157
rs66900043	44068341	4.61e-157
rs3792025	44005946	2.62e-157
rs4953012	44006464	1.87e-157
rs72796734	44063731	1.83e-157
rs35206901	44097360	1.58e-157
rs4148217	44099433	1.2e-157
rs182201537	44063341	1.2e-157
rs10180615	44038697	1.2e-157
rs114330461	44082689	7.46e-158
rs4148218	44099582	5.53e-158
rs7590687	44077225	3.19e-158
rs10205879	44012244	2.72e-158
rs144200355	44099435	2.11e-158
rs76898175	44033044	3.13e-159
rs189179812	44094600	1.04e-159
rs114446061	44077382	5.47e-160
rs191243200	44090361	3.33e-160
rs140488605	44063346	2.34e-160
rs55726838	44071788	2.07e-160
rs116514244	44078119	1.49e-160
rs150401285	44040341	7.06e-161
rs150144845	44060229	2.16e-161
rs34754243	44079755	1.24e-161
rs4148222	44102634	1.01e-161
rs75365565	44071760	9.72e-162
rs114868704	44039970	9.3e-162
rs141719915	44084567	6.89e-162
rs6716451	44060832	5.89e-162
rs149607214	44095858	5.61e-162
rs6729865	44060849	4.97e-162
rs4148208	44070394	3.41e-162
rs4148207	44070251	3.21e-162
rs4245792	44092406	3.03e-162
rs4953020	44062896	2.17e-162
rs4148220	44102235	2.16e-162
rs79204129	44078179	1.37e-162
rs145290709	44073906	1.35e-162
rs140085499	44035998	1.35e-162
rs116035675	44093026	1.29e-162
rs192494897	44095209	8.57e-163
rs141828689	44055163	8.39e-163
rs145164937	44059195	8e-163
rs151177142	44102025	7.39e-163
rs3806471	44066174	6.64e-163
rs189207661	44013087	6.46e-163
rs4131228	44058119	6.39e-163
rs146369937	44008619	6.22e-163
rs181732118	44100601	6.22e-163
rs184874120	44036381	5.8e-163
rs182865911	44017680	5.76e-163
rs145669448	44027684	5.69e-163
rs149484430	44031257	5.64e-163
rs80216587	44030582	5.36e-163
rs142722048	44031695	5.21e-163
rs3806470	44067169	5.04e-163
rs185994884	44081027	4.75e-163
rs554581655	44061317	3.83e-163
rs150317403	44065139	3.47e-163
rs140374206	44040347	3.36e-163
rs72796715	44050979	3.18e-163
rs116234063	44088203	2.98e-163
rs547477347	44100695	2.63e-163
rs188228727	44086346	2.48e-163
rs4148211	44071743	1.76e-163
rs140899003	44047136	1.7e-163
rs116597891	44101294	1.43e-163
rs536516574	44063914	1.37e-163
rs114071417	44013627	1.27e-163
rs75040165	44017067	1.26e-163
rs11897993	44048670	1.23e-163
rs189839071	44055877	1.23e-163
rs548245769	44080568	1.18e-163
rs77666876	44024609	1.17e-163
rs12475203	44019351	1.17e-163
rs4953022	44072145	1.17e-163
rs80212642	44008228	1.16e-163
rs62136452	44088167	1.14e-163
rs147620605	44009852	1.14e-163
rs148663775	44013648	1.11e-163
rs74424483	44041894	1.11e-163
rs77261288	44012064	1.1e-163
rs140697633	44013907	1.06e-163
rs183564056	44024221	1.06e-163
rs4148204	44069517	1.05e-163
rs4148205	44069702	1.04e-163
rs4148206	44069781	1.04e-163
rs187889863	44099633	1.04e-163
rs147025449	44052891	1.03e-163
rs6544712	44060103	9.57e-164
rs192919482	44071021	9.51e-164
rs4507143	44086795	9.46e-164
rs17031619	44033775	9.38e-164
rs17031630	44034031	9.29e-164
rs116755390	44006255	9.2e-164
rs17031586	44028488	9.19e-164
rs17031591	44028723	9.19e-164
rs546946163	44023454	9.12e-164
rs567204062	44074807	9.11e-164
rs17031572	44023536	9.09e-164
rs116371776	44025042	9.04e-164
rs114098567	44041279	8.92e-164
rs114608734	44041225	8.92e-164
rs114063863	44041204	8.92e-164
rs4148213	44071852	8.88e-164
rs116605159	44035555	8.86e-164
rs17031638	44035748	8.85e-164
rs17031602	44031253	8.81e-164
rs74472863	44039057	8.79e-164
rs115650286	44039081	8.78e-164
rs182279422	44038878	8.78e-164
rs17031616	44032263	8.77e-164
rs6720518	44070780	8.76e-164
rs115584075	44041109	8.73e-164
rs4148210	44071639	8.73e-164
rs146129442	44039023	8.73e-164
rs114904639	44041146	8.73e-164
rs74352461	44041190	8.72e-164
rs79621281	44028109	8.71e-164
rs77745263	44037798	8.68e-164
rs17031643	44037047	8.67e-164
rs144306522	44033267	8.66e-164
rs17031565	44021222	8.65e-164
rs115002510	44031183	8.64e-164
rs1025449	44022705	8.64e-164
rs17031563	44020889	8.62e-164
rs142685865	44025104	8.62e-164
rs17031651	44040562	8.62e-164
rs3792015	44025628	8.59e-164
rs3749062	44021556	8.5e-164
rs17031663	44042560	8.48e-164
rs114053121	44019552	8.46e-164
rs79448638	44021123	8.46e-164
rs114127102	44035917	8.41e-164
rs118059655	44036247	8.4e-164
rs77018843	44084865	8.4e-164
rs17031527	44014599	8.31e-164
rs6748810	44070935	8.22e-164
rs144243040	44018295	8.16e-164
rs569945031	44068131	8.09e-164
rs4148209	44071625	7.92e-164
rs75726568	44019719	7.9e-164
rs17031655	44040658	7.87e-164
rs11686966	44047651	7.77e-164
rs77273414	44062784	7.73e-164
rs183255882	44087307	7.71e-164
rs190401025	44075805	7.53e-164
rs78029623	44016432	7.42e-164
rs143455302	44071561	7.37e-164
rs145750062	44011665	7.3e-164
rs17031525	44013323	7.22e-164
rs555127765	44020100	7.19e-164
rs146589646	44033279	7.01e-164
rs142181847	44013709	6.86e-164
rs3792014	44027678	6.53e-164
rs79617928	44007310	6.29e-164
rs115626939	44009445	6.28e-164
rs2288708	44010861	6.26e-164
rs142387034	44032601	6.07e-164
rs75372847	44007785	5.71e-164
rs10221850	44075162	5.65e-164
rs185782685	44047984	5.43e-164
rs183788852	44074877	5.35e-164
rs13430143	44075093	5.32e-164
rs78887372	44007096	5.2e-164
rs185537394	44012573	4.97e-164
rs143141324	44094686	4.91e-164
rs4148212	44071833	4.66e-164
rs144494452	44026351	4.64e-164
rs143619451	44033703	4.56e-164
rs116005262	44067539	4.42e-164
rs181336961	44087243	4.39e-164
rs538729530	44016062	4.33e-164
rs61701484	44046226	4.25e-164
rs75802178	44038010	4.11e-164
rs77171572	44044236	3.99e-164
rs76655836	44104311	3.91e-164
rs11124949	44104029	3.69e-164
rs58299493	44045932	3.66e-164
rs539001953	44102029	3.46e-164
rs55924588	44102197	3.43e-164
rs571194599	44044775	3.37e-164
rs143422395	44037976	3.36e-164
rs143770198	44044930	3.31e-164
rs182223978	44027626	3.27e-164
rs114448742	44009427	2.9e-164
rs140785694	44044786	2.88e-164
rs149399217	44044909	2.86e-164
rs146668193	44044824	2.86e-164
rs6716572	44060909	2.83e-164
rs548630553	44009476	2.76e-164
rs4245795	44100871	2.66e-164
rs17031519	44009097	2.56e-164
rs62136410	44022092	2.36e-164
rs10182672	44074673	2.35e-164
rs6714800	44100357	2.33e-164
rs113140405	44024616	2.28e-164
rs6758582	44060670	2.27e-164
rs113629534	44047939	2.24e-164
rs13418826	44054559	2.22e-164
rs6544714	44085266	2.22e-164
rs183640613	44025297	2.17e-164
rs148438156	44026670	2.03e-164
rs144450814	44035793	2e-164
rs3795860	44098855	2e-164
rs4148219	44101964	1.97e-164
rs577001269	44038850	1.95e-164
rs145756111	44102302	1.94e-164
rs7601130	44090333	1.9e-164
rs9973482	44095366	1.8e-164
rs12987875	44053113	1.79e-164
rs4148215	44081092	1.77e-164
rs4245793	44092959	1.76e-164
rs190350064	44017609	1.7e-164
rs10182584	44074642	1.64e-164
rs72796782	44088033	1.63e-164
rs12329390	44098606	1.48e-164
rs55827398	44054384	1.47e-164
rs6752551	44096010	1.44e-164
rs187757276	44035525	1.4e-164
rs55853083	44065936	1.39e-164
rs9679574	44092694	1.38e-164
rs72796772	44084975	1.34e-164
rs4076835	44081488	1.34e-164
rs34198326	44101229	1.31e-164
rs4148216	44081191	1.29e-164
rs13395859	44095621	1.27e-164
rs10202258	44091058	1.27e-164
rs28429480	44083019	1.27e-164
rs4550709	44091641	1.26e-164
rs12479089	44098447	1.26e-164
rs566230860	44028651	1.21e-164
rs12468591	44100015	1.17e-164
rs7580380	44088947	1.12e-164
rs112263879	44061639	1.12e-164
rs4132010	44089355	1.11e-164
rs4603817	44092245	1.1e-164
rs144006253	44047907	1.1e-164
rs141353179	44018606	1.05e-164
rs188183360	44054192	1.05e-164
rs182594405	44012918	1.04e-164
rs10165563	44083654	1.04e-164
rs185568224	44093539	1.02e-164
rs78905905	44007900	9.93e-165
rs71420074	44043894	9.89e-165
rs55991524	44083123	9.41e-165
rs6756778	44100077	8.32e-165
rs78061778	44015156	8.04e-165
rs79489805	44018562	8.02e-165
rs78584484	44041208	7.09e-165
rs11124950	44104067	6.96e-165
rs10169893	44056112	6.86e-165
rs189827061	44078095	6.86e-165
rs114197606	44080185	6.71e-165
rs3923911	44057218	6.11e-165
rs7599296	44053090	6.08e-165
rs192575101	44020441	6.05e-165
rs4148184	44056444	6e-165
rs4148181	44056678	5.94e-165
rs4148185	44056322	5.55e-165
rs9789463	44055649	5.45e-165
rs4148188	44050687	5.44e-165
rs13390041	44078162	5.22e-165
rs4148178	44057030	5.21e-165
rs13405698	44101711	5.11e-165
rs138885835	44080839	5.11e-165
rs4557032	44055446	5.07e-165
rs4148183	44056541	5e-165
rs4148180	44056800	4.97e-165
rs4148179	44056856	4.94e-165
rs76814535	44101743	4.89e-165
rs4148202	44067819	4.55e-165
rs6710544	44064351	4.37e-165
rs4953027	44101394	4.24e-165
rs116437378	44027781	4.19e-165
rs4148187	44050888	4.14e-165
rs72796743	44074075	3.89e-165
rs145198352	44009835	3.84e-165
rs4148221	44102491	2.83e-165
rs1864814	44048591	2.58e-165
rs55670036	44104155	2.48e-165
rs6712582	44063200	2.36e-165
rs4953028	44101827	2.32e-165
rs4953021	44063182	2.32e-165
rs10210428	44098259	2.32e-165
rs116487096	44067220	2.28e-165
rs17495522	44028773	2.27e-165
rs10177200	44067851	2.26e-165
rs6728053	44063353	2.1e-165
rs10221914	44077453	2.09e-165
rs13425681	44063687	2.08e-165
rs13425260	44063315	2.08e-165
rs34520479	44064062	2.06e-165
rs17031666	44043114	1.99e-165
rs35636239	44064097	1.96e-165
rs55680582	44049795	1.95e-165
rs10179921	44068291	1.91e-165
rs142900272	44087158	1.89e-165
rs13396273	44062286	1.88e-165
rs17031742	44101884	1.87e-165
rs76917577	44042846	1.64e-165
rs56260466	44079401	1.61e-165
rs116520905	44037396	1.4e-165
rs34798399	44104201	1.23e-165
rs4073237	44049872	1.23e-165
rs77197977	44015120	1.17e-165
rs4289236	44054123	1.17e-165
rs17031664	44042896	9.74e-166
rs4557031	44054437	9.66e-166
rs4245788	44054484	9.57e-166
rs17031509	44005730	9.56e-166
rs112549071	44033080	9.4e-166
rs17031514	44006655	8.82e-166
rs113914138	44013711	8.81e-166
rs72873524	44009383	8.81e-166
rs113699694	44022419	8.71e-166
rs17606027	44103237	7.67e-166
rs4245794	44100849	7.45e-166
rs4131229	44058067	7.19e-166
rs6707683	44058470	6.96e-166
rs4952689	44101430	6.53e-166
rs17031599	44031175	6.24e-166
rs7560245	44008062	5.88e-166
rs7585947	44007406	5.87e-166
rs3815995	44010620	5.84e-166
rs1835815	44030649	5.75e-166
rs6544718	44104925	4.69e-166
rs4953013	44007075	4.58e-166
rs4952687	44087491	4.53e-166
rs3792012	44033896	4.09e-166
rs10205816	44044255	4.03e-166
rs4148194	44042263	3.57e-166
rs10201698	44025355	3.5e-166
rs4148192	44042431	3.5e-166
rs1864815	44043452	3.46e-166
rs2278356	44039875	3.43e-166
rs11685669	44103017	3.39e-166
rs4952680	44030032	2.99e-166
rs9309107	44021826	2.79e-166
rs4953014	44007127	2.78e-166
rs4953017	44024282	2.75e-166
rs111826911	44013837	2.68e-166
rs13421669	44095697	2.36e-166
rs6756676	44100169	2.35e-166
rs4314040	44091420	2.34e-166
rs9973811	44095326	2.34e-166
rs6544715	44089928	2.33e-166
rs10174731	44082669	2.33e-166
rs6737524	44095963	2.33e-166
rs6718187	44082362	2.31e-166
rs62136451	44083494	2.31e-166

## Sheet: Sph-rs3802548
SNP	position	SNP.PP.H4
rs3802548	45952745	0.223276
rs2291428	45958856	0.146989
rs11239528	45955036	0.133263
rs72796498	45982219	0.101435
rs61854096	45981184	0.0822428
rs11239536	45978598	0.0671667
rs10900221	45988597	0.0663169
rs11239538	45994596	0.0609667
rs12246131	45993782	0.0524797
rs12249012	45992470	0.0440146
rs12243153	46002060	0.0218313
rs7908745	45953767	2.6e-06
rs1051713	45938746	1.33e-06
rs56145077	45939991	1.12e-06
rs11239535	45978387	1.08e-06
rs2082111	45931060	1.07e-06
rs2310783	45972810	9.91e-07
rs3891524	45971689	9.06e-07
rs752059	45942423	8.96e-07
rs11239532	45964505	8.88e-07
rs2082110	45931070	8.76e-07
rs2082109	45931102	8.6e-07
rs1059696	45934437	6.07e-07
rs74130823	45923511	5.52e-07
rs11239537	45982508	5.3e-07
rs10900220	45983922	4.56e-07
rs11239534	45968590	4.27e-07
rs11499089	45972119	4.04e-07
rs61854093	45934881	3.72e-07
rs3780908	45924968	3.27e-07
rs10900222	45997366	3.26e-07
rs11239540	45999209	3.03e-07
rs12355888	45931564	2.25e-07
rs11239541	46001866	2.12e-07
rs61854092	45934795	6.67e-08
rs12765320	45930805	1.83e-08
rs12247163	45931478	1.65e-08
rs7080474	45931899	1.6e-08
rs7068039	45932264	1.56e-08
rs1487562	45928822	8.29e-09
rs11239523	45912237	2.66e-09
rs11239524	45912771	2.6e-09
rs56071381	45907136	1.54e-09
rs72796464	45905894	1.45e-09
rs10900215	45907454	1.38e-09
rs11239520	45903367	1.33e-09
rs11239517	45902810	1.16e-09
rs10900219	45971927	3.27e-11
rs963029	45963387	2.81e-11
rs12767823	45962358	1.86e-11
rs10900218	45961422	1.75e-11
rs7089063	45946389	6.69e-12
rs72796496	45966526	4.44e-12
rs28395868	45938677	3.74e-12
rs7897036	45948205	3.74e-12
rs2242332	45938239	2.88e-12
rs2242334	45938301	2.85e-12
rs10751382	45936359	2.32e-12
rs3780913	45935563	2.3e-12
rs2291427	45936224	2.21e-12
rs12264801	45914744	8e-13
rs7099874	45928911	7.42e-13
rs4540799	45930785	7.06e-13
rs144966941	45936634	4.6e-13
rs10900213	45904714	3.6e-13
rs1565096	45924023	2.6e-13
rs1906284	45977603	1.97e-13
rs1080264	45971186	1.63e-13
rs41502051	45936698	1.61e-13
rs78297347	45982091	1.57e-13
rs7909514	45902886	1.51e-13
rs7900977	45939136	1.32e-13
rs4948673	45943435	1.2e-13
rs3740107	45923770	1e-13
rs11239527	45944404	8.8e-14
rs80006230	46001617	7.77e-14
rs1565097	45924256	6.08e-14
rs4949003	45984094	4.74e-14
rs10793618	45988821	4.41e-14
rs4948676	45992222	4e-14
rs139209589	45951333	2.63e-14
rs72796499	45985816	1.87e-14
rs182090193	45977641	1.44e-14
rs4948674	45945690	8.55e-15
rs149756228	45946947	8.28e-15
rs10793617	45986815	6.24e-15
rs4949004	45990295	5.36e-15
rs187732548	45930398	5.18e-15
rs542056493	45913736	3.63e-15
rs74443325	45905110	3.48e-15
rs190835238	45906792	3.21e-15
rs144856900	45974522	3.17e-15
rs72796497	45973799	3.15e-15
rs35911307	45986795	2.97e-15
rs145000779	45946418	2.89e-15
rs137882665	45915769	2.86e-15
rs145196618	45916914	2.79e-15
rs541950028	45989628	2.77e-15
rs74523293	45903766	2.69e-15
rs79376040	45903987	2.63e-15
rs74130824	45924884	2.6e-15
rs17157784	45920814	2.54e-15
rs181443377	45992578	2.52e-15
rs28395867	45919389	2.49e-15
rs59317220	45921866	2.46e-15
rs55729342	45921865	2.46e-15
rs138211056	45904073	2.45e-15
rs559899183	45918365	2.37e-15
rs143521180	45964189	2.21e-15
rs115200794	45923065	2.21e-15
rs140344979	45948683	2.11e-15
rs7894352	45902912	2.04e-15
rs147174641	45906588	1.89e-15
rs146266174	45959729	1.86e-15
rs146363110	45988709	1.83e-15
rs2279434	45955064	1.75e-15
rs138221843	45947302	1.6e-15
rs559581421	45908739	1.57e-15
rs529405847	45977647	1.52e-15
rs892691	45917092	1.42e-15
rs7090328	45918076	1.42e-15
rs7073082	45918279	1.4e-15
rs182283104	45966946	1.36e-15
rs10900216	45915340	1.34e-15
rs72796489	45943573	1.25e-15
rs141852280	45916008	1.15e-15
rs150234491	45998346	1.15e-15
rs117258049	45924896	1.12e-15
rs116883184	45924887	1.12e-15
rs145714792	45958981	1.09e-15
rs28395866	45919722	1.07e-15
rs141091680	45947309	1.06e-15
rs3780906	45921982	1.03e-15
rs191866099	45917827	1.01e-15
rs41429645	45919616	1.01e-15
rs3780903	45920705	9.99e-16
rs139429646	45908035	9.97e-16
rs192002496	45990373	9.09e-16
rs143535991	45948333	8.88e-16
rs193291166	45978902	8.83e-16
rs150551647	45922954	8.71e-16
rs138506087	45954465	8.61e-16
rs549278610	45944041	8.51e-16
rs6593486	45916913	8.37e-16
rs72796466	45911322	8.2e-16
rs144064711	45918941	7.93e-16
rs41304611	45941503	7.91e-16
rs146685380	45980311	7.74e-16
rs55814758	45937159	7.71e-16
rs6593485	45916834	7.45e-16
rs149466736	45915822	7.41e-16
rs149109592	45928616	7.09e-16
rs41301623	45959762	6.98e-16
rs535300245	45939075	6.9e-16
rs149236525	45955065	6.88e-16
rs11239542	46002437	6.75e-16
rs180711602	45927956	6.69e-16
rs189047115	45989868	6.56e-16
rs150752402	45946088	6.13e-16
rs181917580	45968781	6.05e-16
rs558166733	45957195	6.02e-16
rs182984298	45945851	5.94e-16
rs141206440	45960002	5.93e-16
rs71494784	45963163	5.92e-16
rs189495107	45969001	5.88e-16
rs17451516	45961144	5.82e-16
rs7080977	45917316	5.73e-16
rs79143148	45975557	5.61e-16
rs12414122	45987890	5.6e-16
rs149318936	46001259	5.47e-16
rs34744856	45971392	5.3e-16
rs17451757	45967542	5.24e-16
rs17523660	45955562	5.21e-16
rs55661611	45919826	5.13e-16
rs35124937	45971802	5.11e-16
rs150830352	45978058	5.05e-16
rs139112240	45929759	4.89e-16
rs147462967	45924683	4.86e-16
rs73283196	45919159	4.8e-16
rs7077173	45917199	4.79e-16
rs3780902	45919057	4.78e-16
rs11239539	45998933	4.67e-16
rs142044990	45937560	4.65e-16
rs142598335	45917026	4.62e-16
rs111785107	45982343	4.55e-16
rs145262684	45922386	4.46e-16
rs116923420	45984350	4.44e-16
rs7089406	45904061	4.43e-16
rs73283191	45917741	4.34e-16
rs12773979	45980985	4.28e-16
rs73283198	45922730	4.26e-16
rs141395037	45977481	4.17e-16
rs111339241	45916236	4.04e-16
rs17157771	45916226	3.94e-16
rs41301621	45950807	3.93e-16
rs35599399	45998182	3.92e-16
rs34570485	45988417	3.92e-16
rs34208634	45998492	3.92e-16
rs34640551	45998751	3.92e-16
rs139253993	45914287	3.9e-16
rs34831109	45983961	3.73e-16
rs34063374	45944234	3.71e-16
rs12772724	45941849	3.66e-16
rs150620963	45934998	3.63e-16
rs34349618	45944678	3.6e-16
rs34371883	45944473	3.6e-16
rs17157800	45948163	3.56e-16
rs17157811	45954290	3.42e-16
rs13134	45941405	3.36e-16
rs190277591	45972524	3.34e-16
rs112380685	45947047	3.28e-16
rs12266963	45928904	3.24e-16
rs12776062	45942361	3.23e-16
rs35489926	45927478	3.22e-16
rs12762375	45926908	3.22e-16
rs12781248	45926799	3.22e-16
rs34971823	45933842	3.2e-16
rs72796481	45930281	3.17e-16
rs12783037	45929965	3.16e-16
rs12765209	45932000	3.15e-16
rs34445001	45920013	3.11e-16
rs12782256	45930833	3.07e-16
rs75697371	45918472	3.03e-16
rs12774534	45921041	3e-16
rs78750625	45972743	2.98e-16
rs61854112	45995964	2.97e-16
rs147514068	45947670	2.89e-16
rs34654893	45979828	2.82e-16
rs112016780	45961939	2.67e-16
rs112294514	45970601	2.64e-16
rs112950969	45968264	2.62e-16
rs116983255	45916266	2.6e-16
rs7899415	45951249	2.59e-16
rs3764990	45956828	2.49e-16
rs147649982	45942585	2.48e-16
rs901682	45965861	2.45e-16
rs17157832	45961761	2.45e-16
rs34731408	45961020	2.45e-16
rs12771275	45959652	2.45e-16
rs12769244	45959385	2.45e-16
rs78735899	45980675	2.45e-16
rs75345240	45965541	2.41e-16
rs71499566	45996015	2.4e-16
rs2279435	45923528	2.39e-16
rs12774690	45989745	2.35e-16
rs61611997	45992224	2.34e-16
rs12573460	45976252	2.34e-16
rs34268168	45988526	2.32e-16
rs72796494	45962658	2.3e-16
rs12764485	46002587	2.28e-16
rs35394192	46000761	2.28e-16
rs35469686	45998761	2.28e-16
rs35918870	45998278	2.27e-16
rs35081812	45995789	2.27e-16
rs71494797	45997458	2.27e-16
rs34879733	45997761	2.27e-16
rs35326978	45997712	2.27e-16
rs34081402	45994427	2.27e-16
rs12778980	45994211	2.27e-16
rs2279433	45954807	2.26e-16
rs35632234	45983379	2.26e-16
rs36070902	45983977	2.25e-16
rs12773263	45984346	2.25e-16
rs71494793	45985092	2.25e-16
rs71515355	45985356	2.24e-16
rs34415465	45985580	2.24e-16
rs35187216	45986620	2.24e-16
rs12763205	45986495	2.24e-16
rs12768131	45986448	2.24e-16
rs71494794	45985284	2.23e-16
rs35079443	45986812	2.23e-16
rs35303148	45989254	2.23e-16
rs78220003	45988348	2.22e-16
rs35488254	45990437	2.22e-16
rs12764652	45991978	2.22e-16
rs75712637	45988192	2.22e-16
rs71494792	45983049	2.19e-16
rs79167995	45979583	2.09e-16
rs17523413	45948175	2.03e-16
rs34960345	45947416	1.98e-16
rs76493570	45949254	1.96e-16
rs117819321	45938079	1.96e-16
rs142908608	45974592	1.95e-16
rs3740111	45951716	1.93e-16
rs75972854	45918580	1.93e-16
rs74911239	45922801	1.91e-16
rs113447578	45943740	1.9e-16
rs78553679	45928386	1.88e-16
rs116840852	45950055	1.83e-16
rs149604913	45995006	1.81e-16
rs71494788	45972325	1.8e-16
rs12761399	45965085	1.76e-16
rs34661476	45971413	1.71e-16
rs17157798	45942712	1.71e-16
rs71494787	45972247	1.7e-16
rs17157839	45963777	1.7e-16
rs2229136	45939617	1.7e-16
rs17157836	45963586	1.7e-16
rs71494785	45964553	1.7e-16
rs10508895	45967768	1.7e-16
rs17157852	45967801	1.7e-16
rs901684	45966628	1.7e-16
rs71494786	45970117	1.69e-16
rs34771643	45970632	1.69e-16
rs768673	45966749	1.69e-16
rs34937315	45970717	1.69e-16
rs34081552	45971156	1.69e-16
rs34663276	45971360	1.69e-16
rs71494791	45978331	1.69e-16
rs71494789	45972481	1.67e-16
rs35464392	45972880	1.67e-16
rs901683	45966422	1.67e-16
rs71494790	45972611	1.66e-16
rs2288619	45939818	1.66e-16
rs34566829	45973598	1.65e-16
rs35349326	45973624	1.65e-16
rs34285816	45976851	1.63e-16
rs35410535	45948000	1.62e-16
rs35424022	45976540	1.62e-16
rs3824616	45952929	1.61e-16
rs36047811	45948872	1.61e-16
rs74796793	45976928	1.61e-16
rs146721805	45976968	1.61e-16
rs3740109	45951081	1.61e-16
rs12779281	45977447	1.61e-16
rs79229095	45987515	1.6e-16
rs71499565	45977715	1.6e-16
rs2099171	45915941	1.6e-16
rs77677521	45952896	1.51e-16
rs17157825	45958676	1.5e-16
rs10751383	45937992	1.48e-16
rs3780901	45917376	1.43e-16
rs41314980	45941499	1.41e-16
rs76698944	45906964	1.4e-16
rs77364880	45996100	1.39e-16
rs7080713	45917117	1.39e-16
rs113315361	45982339	1.38e-16
rs17157861	45990925	1.37e-16
rs17157859	45989409	1.37e-16
rs3780909	45925215	1.35e-16
rs143254579	45927242	1.35e-16
rs80280010	45928658	1.33e-16
rs143911096	45976856	1.33e-16
rs56067550	45938692	1.33e-16
rs148153418	45989622	1.31e-16
rs61854095	45978492	1.31e-16
rs35356752	45980106	1.3e-16
rs80041679	45944772	1.3e-16
rs139489537	45942071	1.28e-16
rs78552493	45919976	1.27e-16
rs80201572	45946714	1.27e-16
rs3824618	45952433	1.27e-16
rs78130427	45907400	1.23e-16
rs72796477	45921754	1.21e-16
rs55684518	45919863	1.2e-16
rs12573609	45955177	1.17e-16
rs144584548	45924304	1.16e-16
rs4948672	45914527	1.04e-16
rs12413649	45997099	1.02e-16
rs76727529	45982134	1.02e-16
rs77676696	45967258	1e-16
rs76491632	45966598	9.95e-17
rs3780905	45921877	9.88e-17
rs76294334	45964279	9.87e-17
rs7087633	45968987	9.65e-17
rs11239526	45918380	9.17e-17
rs148240462	45929123	9.01e-17
rs3780914	45935744	8.28e-17
rs61854091	45917542	8.12e-17
rs2242333	45938247	7.8e-17
rs702365	45934331	7.79e-17
rs78863589	45982482	7.77e-17
rs702366	45934372	7.72e-17
rs74231484	45943502	7.66e-17
rs901681	45934529	7.58e-17
rs57314907	45983125	7.51e-17
rs7896431	45937423	5.22e-17
rs4949001	45906573	2.24e-17
rs4948675	45963830	1.75e-17
rs4949000	45904016	1.16e-17
rs12221233	45903687	1.16e-17

## Sheet: Sph-rs35106244
SNP	position	SNP.PP.H4
rs485186	49207206	0.102086
rs602662	49206985	0.0984301
rs632111	49208978	0.0964517
rs603985	49207257	0.0911325
rs485073	49207255	0.0767728
rs633372	49209226	0.0567868
rs2251034	49207792	0.0481119
rs2548459	49209339	0.0460806
rs507711	49208564	0.0434992
rs504963	49208865	0.0422358
rs507766	49208543	0.0400779
rs506897	49208629	0.0379151
rs503279	49209010	0.0372814
rs570794	49207651	0.0360776
rs571689	49207554	0.0355738
rs1704773	49209566	0.0322851
rs507855	49208501	0.0320385
rs692854	49209464	0.0195942
rs676388	49211969	0.00716165
rs646327	49209851	0.00679009
rs584768	49213284	0.00401154
rs2638282	49213833	0.003967
rs2452170	49213504	0.00375388
rs281379	49214274	0.000740895
rs681343	49206462	0.000220117
rs601338	49206674	0.000207407
rs516316	49206145	0.000176616
rs679574	49206108	0.000172892
rs492602	49206417	0.00016775
rs516246	49206172	0.000125924
rs35866622	49218060	3.45e-05
rs35106244	49203829	1.66e-05
rs838145	49248730	6.61e-06
rs838144	49250239	1.76e-06
rs973579	49241976	1.69e-06
rs838147	49246866	1.63e-06
rs1231281	49239200	1.3e-06
rs418464	49239026	1.18e-06
rs4002471	49215095	8.89e-07
rs2287922	49232226	8.61e-07
rs12979278	49218602	6.58e-07
rs380743	49241014	5.66e-07
rs12978752	49218437	4.9e-07
rs12978750	49218430	4.85e-07
rs2287921	49228272	4.84e-07
rs12979891	49227256	4.63e-07
rs11666792	49227043	4.54e-07
rs11878908	49227443	4.42e-07
rs33988101	49218111	4.36e-07
rs8112983	49229525	4.16e-07
rs427248	49241015	3.89e-07
rs8111874	49168942	2.42e-07
rs11672900	49220323	2.33e-07
rs660745	49219459	1.77e-07
rs12462111	49171306	1.64e-07
rs11882796	49225766	1.06e-07
rs439523	49236102	1.18e-08
rs479486	49229323	6.5e-09
rs2638281	49210869	2.25e-09
rs281377	49206603	4.76e-10
rs28400014	49250657	3.27e-10
rs11667321	49250538	2.15e-10
rs8106205	49250197	2.13e-10
rs368565	49201217	1.18e-10
rs4021	49253261	1.87e-11
rs838142	49252151	1.56e-11
rs28400015	49250633	9.95e-12
rs8104897	49249814	8.01e-12
rs8102032	49249795	7.79e-12
rs8105137	49249888	7.77e-12
rs12975033	49249443	7.63e-12
rs12982115	49248640	7.45e-12
rs8111208	49248022	7.13e-12
rs8111288	49247900	7.13e-12
rs12611203	49248295	7.07e-12
rs8111399	49247963	6.95e-12
rs12611211	49248331	6.95e-12
rs12611201	49248255	6.91e-12
rs8108136	49247693	6.74e-12
rs8108468	49247786	6.72e-12
rs11672046	49247601	6.65e-12
rs11083948	49248120	6.61e-12
rs12460295	49247124	6.58e-12
rs12462324	49247086	6.39e-12
rs2307019	49244220	6.12e-12
rs2307018	49244219	5.74e-12
rs56066508	49241400	5.16e-12
rs838140	49252698	3.75e-12
rs12978499	49237552	2.02e-12
rs12975781	49249698	2.01e-12
rs12979144	49237547	1.97e-12
rs2098709	49187669	1.7e-12
rs12981072	49241006	1.41e-12
rs412712	49234299	9.94e-13
rs281408	49233406	9.29e-13
rs3826846	49183705	6.91e-13
rs3859439	49224389	1.63e-13
rs519757	49224966	1.63e-13
rs629504	49223633	1.52e-13
rs546308	49223570	1.46e-13
rs281378	49214066	1.2e-13
rs4015	49253389	3.02e-14
rs2353017	49157438	2.09e-14
rs414299	49155758	1.66e-14
rs281380	49214470	8.79e-15
rs281407	49233335	7.96e-15
rs28400012	49252237	4.56e-15
rs281383	49215302	3.79e-15
rs281385	49217261	2.43e-15
rs12611028	49252989	2.42e-15
rs35761442	49175351	1.23e-15
rs67824186	49170068	1.12e-15
rs371690	49166875	9.77e-16
rs281392	49164952	9.19e-16
rs448198	49168230	8.62e-16
rs373002	49168182	8.26e-16
rs281386	49217305	6.14e-16
rs281381	49214748	4.38e-16
rs204248	49216224	3.7e-16
rs281395	49222483	2.3e-16
rs281393	49224484	1.97e-16
rs281394	49223019	1.31e-16
rs10418488	49186168	7.47e-17
rs140914890	49187635	3.25e-17
rs73581795	49167361	1.59e-17
rs113040517	49162498	1.14e-17
rs281391	49164740	1.07e-17
rs57940795	49204021	1.01e-17
rs73581799	49168557	9.56e-18
rs9676755	49168737	9.43e-18
rs11880281	49174735	7.85e-18
rs478950	49214133	7.24e-18
rs144758796	49168193	6.73e-18
rs1800027	49206726	5.3e-18
rs2892233	49160255	4.94e-18
rs60686256	49203992	4.77e-18
rs10412111	49155256	4.32e-18
rs111299903	49203660	4.15e-18
rs73055560	49153928	4.14e-18
rs62130319	49157255	3.95e-18
rs62130318	49157135	3.91e-18
rs8103121	49158138	3.85e-18
rs138875475	49244700	2.35e-18
rs34404429	49193094	2.33e-18
rs144331480	49179961	2.23e-18
rs137975940	49203739	2.22e-18
rs12984035	49192734	2.15e-18
rs10417167	49189529	2.08e-18
rs10416482	49189763	2.04e-18
rs111311275	49203733	1.97e-18
rs62130338	49162501	1.88e-18
rs117785511	49160730	1.78e-18
rs75465285	49212038	1.74e-18
rs10414791	49189196	1.63e-18
rs58935689	49203878	1.31e-18
rs3888999	49188627	1.24e-18
rs10404857	49191127	1.22e-18
rs16982241	49202859	1.21e-18
rs10403075	49191136	1.18e-18
rs2003972	49188258	1.18e-18
rs77894142	49191076	1.17e-18
rs71370193	49190123	1.11e-18
rs10416304	49189110	1.11e-18
rs3889000	49188481	1.09e-18
rs10405097	49191225	1.07e-18
rs10423837	49192003	1.07e-18
rs10415594	49189400	1.06e-18
rs10414562	49189131	1.05e-18
rs10415215	49189415	1.05e-18
rs10414887	49189026	1.05e-18
rs10405073	49191800	1.04e-18
rs28362831	49202735	1.03e-18
rs10423204	49191921	1.02e-18
rs10403262	49191144	1e-18
rs28746169	49191691	9.85e-19
rs35228311	49190365	9.82e-19
rs28362827	49197914	9.66e-19
rs2548457	49198336	9.36e-19
rs28362821	49191542	9.29e-19
rs142687046	49224107	9.2e-19
rs17369703	49209900	8.89e-19
rs10423653	49192049	7.64e-19
rs10414330	49194216	7.54e-19
rs10426394	49195873	6.92e-19
rs140559542	49192383	6.58e-19
rs150324611	49166741	5.96e-19
rs10401708	49196255	5.53e-19
rs74589403	49193478	5.42e-19
rs28746181	49207639	5.36e-19
rs838148	49246378	5.29e-19
rs10415490	49194762	5.23e-19
rs838143	49251755	5.22e-19
rs6509400	49187961	5.19e-19
rs71370194	49195411	5.15e-19
rs481104	49199122	4.81e-19
rs7245536	49187611	4.67e-19
rs143096418	49164439	4.66e-19
rs480133	49199007	4.64e-19
rs538940	49199433	4.51e-19
rs574647785	49193474	4.45e-19
rs10402785	49196722	4.42e-19
rs187346005	49193475	4.41e-19
rs7260497	49187541	4.4e-19
rs111953330	49187267	4.39e-19
rs112557324	49187324	4.32e-19
rs537150332	49209737	4.26e-19
rs57893495	49187235	4.26e-19
rs80016036	49203590	4.05e-19
rs10422825	49195785	4.04e-19
rs10421710	49195308	4.04e-19
rs10421000	49195681	4e-19
rs74381481	49192772	3.99e-19
rs10420816	49195682	3.99e-19
rs10420310	49195358	3.97e-19
rs78634051	49193661	3.93e-19
rs10413164	49194227	3.92e-19
rs10419241	49194908	3.9e-19
rs10419499	49195090	3.88e-19
rs10420767	49194876	3.88e-19
rs28746171	49193813	3.87e-19
rs10419615	49194909	3.86e-19
rs10412386	49194105	3.83e-19
rs281404	49180328	3.82e-19
rs281402	49179481	3.8e-19
rs28746173	49193889	3.79e-19
rs10420777	49194892	3.79e-19
rs57133293	49192856	3.79e-19
rs28362824	49193852	3.78e-19
rs28746170	49193806	3.77e-19
rs28746175	49193957	3.75e-19
rs28746176	49193958	3.75e-19
rs151118280	49192554	3.75e-19
rs73583754	49193585	3.75e-19
rs78273240	49193592	3.71e-19
rs28746172	49193858	3.7e-19
rs67515376	49182278	3.68e-19
rs12327653	49252679	3.66e-19
rs10402139	49196463	3.66e-19
rs281406	49231212	3.65e-19
rs28746168	49186769	3.61e-19
rs28362834	49206005	3.53e-19
rs10415038	49194526	3.51e-19
rs10419224	49194880	3.51e-19
rs73583718	49181945	3.47e-19
rs10419189	49194812	3.46e-19
rs13346149	49194440	3.4e-19
rs10413425	49194379	3.39e-19
rs28362812	49185950	3.37e-19
rs67681054	49186141	3.35e-19
rs8101298	49184178	3.34e-19
rs8105773	49215682	3.25e-19
rs28746174	49193937	3.24e-19
rs12972713	49204978	3.2e-19
rs3826838	49183284	3.17e-19
rs10413246	49194423	3.05e-19
rs281401	49178048	2.96e-19
rs281409	49233438	2.86e-19
rs463631	49234692	2.86e-19
rs10421500	49186717	2.81e-19
rs141457105	49210598	2.79e-19
rs391381	49237930	2.76e-19
rs281384	49216926	2.7e-19
rs402900	49237253	2.69e-19
rs79048538	49210907	2.69e-19
rs281388	49217605	2.58e-19
rs281387	49217520	2.53e-19
rs62132780	49239274	2.52e-19
rs1231282	49239616	2.51e-19
rs392775	49239857	2.5e-19
rs8106430	49164219	2.5e-19
rs192862926	49156390	2.46e-19
rs281398	49177030	2.39e-19
rs56077259	49209892	2.24e-19
rs140346114	49229988	2.22e-19
rs10408409	49197086	2.04e-19
rs540657761	49175563	2.04e-19
rs564869382	49201085	2.04e-19
rs571720643	49173525	2.02e-19
rs148760840	49225339	1.91e-19
rs150421537	49244593	1.89e-19
rs559025283	49231173	1.88e-19
rs7254623	49176954	1.87e-19
rs640794	49230379	1.84e-19
rs281405	49227510	1.81e-19
rs111935524	49168428	1.8e-19
rs609064	49229231	1.77e-19
rs77575406	49154373	1.77e-19
rs10418036	49177262	1.74e-19
rs66514709	49170468	1.73e-19
rs532809880	49159606	1.6e-19
rs567880333	49181553	1.55e-19
rs151066808	49253209	1.41e-19
rs34800326	49224120	1.41e-19
rs75878619	49162066	1.33e-19
rs10414737	49171593	1.32e-19
rs145144990	49249359	1.31e-19
rs144734317	49227611	1.31e-19
rs58968427	49234281	1.25e-19
rs2638283	49241151	1.19e-19
rs191484619	49195024	1.17e-19
rs62130344	49193483	1.15e-19
rs71370197	49204592	1.14e-19
rs182699313	49209594	1.14e-19
rs186634255	49194491	1.14e-19
rs548721172	49230984	1.1e-19
rs17551297	49184036	1.1e-19
rs145369836	49216033	1.07e-19
rs142821014	49206818	1.07e-19
rs549539292	49165157	1.04e-19
rs146105140	49157292	9.69e-20
rs59530021	49160547	8.77e-20
rs148717503	49167860	8.52e-20
rs34488585	49155255	8.49e-20
rs143059942	49213604	8.44e-20
rs541136135	49194588	8.32e-20
rs117702593	49164333	7.81e-20
rs10423396	49190021	7.71e-20
rs141007241	49228231	7.6e-20
rs189626487	49216313	7.54e-20
rs370489	49157489	7.35e-20
rs563539353	49219485	7.16e-20
rs1800022	49206625	7.13e-20
rs418821	49199804	7.12e-20
rs28362826	49197704	6.95e-20
rs150873161	49169683	6.77e-20
rs184354248	49249447	6.68e-20
rs117062744	49215853	5.73e-20
rs17296933	49175964	5.63e-20
rs2353015	49171035	5.46e-20
rs45575036	49251774	5.1e-20
rs34043113	49228140	5.09e-20
rs182223145	49241448	4.64e-20
rs142533877	49167531	4.33e-20
rs148289102	49200393	4.03e-20
rs150558517	49193936	3.93e-20
rs281396	49220663	3.81e-20
rs117690381	49202338	3.81e-20
rs17851884	49168005	3.78e-20
rs73057506	49188387	3.5e-20
rs11665674	49196275	3.41e-20
rs141630650	49207101	3.41e-20
rs423009	49156308	3.22e-20
rs148738265	49192024	2.96e-20
rs62130342	49179388	2.84e-20
rs58739675	49155012	2.78e-20
rs116938685	49166546	2.48e-20
rs34050136	49237822	2.45e-20
rs73057542	49216607	2.33e-20
rs35851152	49229069	2.3e-20
rs16982206	49177994	2.21e-20
rs36108383	49228604	2.17e-20
rs142416389	49178630	2.1e-20
rs28400013	49250672	2.09e-20
rs3826837	49183226	2.05e-20
rs62132778	49234624	2.03e-20
rs75311338	49177214	1.99e-20
rs184969096	49167778	1.95e-20
rs183262653	49222842	1.94e-20
rs189737503	49167779	1.92e-20
rs144755455	49167786	1.92e-20
rs62130341	49178752	1.77e-20
rs187622935	49168244	1.5e-20
rs34354498	49228059	1e-20
rs148759340	49204830	9.45e-21
rs12611143	49220370	6.78e-21
rs28400017	49249663	6.67e-21
rs60068692	49236465	6.27e-21

## Sheet: Sph-rs75003668
SNP	position	SNP.PP.H4
rs1801689	64210580	0.543067
rs8178824	64224775	0.226347
rs149394327	64228995	0.221385
rs75003668	64195431	0.00919791
rs8178860	64210467	2.81e-06
rs113334102	64178932	7.49e-08
rs143900494	64190708	3.99e-08
rs8178859	64211137	2.46e-08
rs185019895	64191063	1e-08
rs186669258	64155373	8.37e-09
rs139184371	64183756	7.46e-09
rs117216192	64187014	7.38e-09
rs149303243	64186107	7.38e-09
rs79104085	64187325	7.36e-09
rs148069826	64186344	7.34e-09
rs143723786	64186685	7.33e-09
rs116879565	64200623	7.29e-09
rs189912907	64188176	7.02e-09
rs74810114	64198136	6.95e-09
rs142677361	64188444	6.86e-09
rs117584220	64189391	6.48e-09
rs566778561	64175780	6.39e-09
rs11872007	64193887	6.31e-09
rs118007285	64190464	6.3e-09
rs117756991	64190472	6.28e-09
rs117128226	64188632	6.28e-09
rs140204710	64190233	6.26e-09
rs8077983	64191059	6.14e-09
rs143581086	64191634	6.13e-09
rs138896951	64191706	6.13e-09
rs117571750	64191318	6.13e-09
rs11868343	64195305	6.12e-09
rs150523249	64192606	6.09e-09
rs143764371	64192714	6.05e-09
rs117014221	64192790	6.03e-09
rs139746689	64192923	6.02e-09
rs11869657	64193846	5.97e-09
rs74982591	64193542	5.91e-09
rs11869678	64193877	5.89e-09
rs118163421	64195023	5.85e-09
rs113649094	64194382	5.84e-09
rs113297026	64194646	5.82e-09
rs137906228	64194917	5.81e-09
rs149446183	64194923	5.8e-09
rs117048005	64159338	5.61e-09
rs117824921	64197531	4.83e-09
rs573716772	64151336	4.61e-09
rs188609672	64236098	4.21e-09
rs186304987	64187179	3.68e-09
rs545194544	64154128	3.53e-09
rs183769299	64148728	3.41e-09
rs189951604	64185076	3.41e-09
rs193031166	64176583	3.32e-09
rs527915292	64187368	3.31e-09
rs181527667	64163707	3.3e-09
rs8178864	64207851	3.28e-09
rs187237776	64175601	3.26e-09
rs8178863	64207974	3.2e-09
rs192545432	64172898	3.11e-09
rs191678647	64194362	2.84e-09
rs8178846	64217813	2.66e-09
rs113454565	64230326	2.59e-09
rs572293091	64180878	2.58e-09
rs553681495	64243695	2.43e-09
rs553887946	64180845	2.33e-09
rs11871256	64183707	2.3e-09
rs113548295	64213799	2.3e-09
rs577744530	64154014	2.26e-09
rs555293092	64150497	2.2e-09
rs77765276	64174910	2.17e-09
rs144994311	64160622	2.14e-09
rs118191410	64177620	2.09e-09
rs117332957	64159750	2.07e-09
rs116867915	64175210	2.06e-09
rs117750015	64179861	2.04e-09
rs149744479	64179904	2.04e-09
rs117825836	64176201	2.04e-09
rs149123684	64160623	2.04e-09
rs11871189	64183390	2.03e-09
rs117701202	64176094	2.03e-09
rs143779813	64146088	2.03e-09
rs117005781	64175460	2.03e-09
rs116873022	64182703	2.03e-09
rs11868714	64184037	2.03e-09
rs138896397	64182454	2.02e-09
rs11868565	64183341	2.02e-09
rs117959360	64145679	2.02e-09
rs76964571	64147645	2.02e-09
rs78675586	64182376	2.02e-09
rs117190705	64175071	2.02e-09
rs150271648	64146379	2.02e-09
rs118190016	64182335	2.02e-09
rs11868711	64184015	2.02e-09
rs117799372	64174862	2.02e-09
rs117498451	64158910	2.01e-09
rs11868698	64183997	2.01e-09
rs117291580	64180368	2.01e-09
rs140526702	64146638	2.01e-09
rs151298545	64181061	2.01e-09
rs117706757	64181776	2.01e-09
rs138306288	64181494	2.01e-09
rs117012044	64180286	2.01e-09
rs147593979	64180309	2.01e-09
rs117330149	64181630	2.01e-09
rs117710006	64159877	2.01e-09
rs75411796	64180615	2.01e-09
rs79714622	64175011	2.01e-09
rs80081879	64178205	2.01e-09
rs117501782	64174651	2.01e-09
rs117775253	64174663	2.01e-09
rs117406588	64176116	2.01e-09
rs76933571	64174315	2.01e-09
rs140953431	64164651	2.01e-09
rs146957371	64173870	2.01e-09
rs78832573	64176561	2.01e-09
rs137878935	64164614	2.01e-09
rs118071943	64174791	2.01e-09
rs11868433	64151824	2.01e-09
rs111614581	64179508	2e-09
rs112049998	64179077	2e-09
rs147363235	64150579	2e-09
rs117640901	64178269	2e-09
rs146094620	64178602	2e-09
rs116987478	64150766	2e-09
rs117164859	64178142	2e-09
rs146841316	64152270	2e-09
rs117412905	64173926	2e-09
rs76017409	64148469	2e-09
rs151280681	64153061	1.99e-09
rs149141354	64152875	1.99e-09
rs144501229	64152810	1.99e-09
rs117336023	64181903	1.99e-09
rs146640519	64155559	1.99e-09
rs11867331	64154117	1.99e-09
rs139696809	64155318	1.99e-09
rs140204769	64225535	1.99e-09
rs11867307	64154184	1.99e-09
rs11869910	64154211	1.99e-09
rs144361495	64155338	1.99e-09
rs117868244	64155837	1.99e-09
rs8178861	64208346	1.99e-09
rs142442921	64162002	1.99e-09
rs150097879	64157962	1.99e-09
rs117299270	64172435	1.98e-09
rs117012651	64157974	1.98e-09
rs143185594	64160748	1.98e-09
rs148261834	64160758	1.98e-09
rs145330763	64159215	1.98e-09
rs117323527	64158331	1.98e-09
rs117411661	64167159	1.97e-09
rs118143067	64172418	1.97e-09
rs118030736	64168448	1.97e-09
rs117824092	64168619	1.97e-09
rs150871814	64165505	1.97e-09
rs141532440	64165494	1.97e-09
rs138472797	64169811	1.97e-09
rs140458152	64185935	1.97e-09
rs146906378	64170109	1.97e-09
rs192792141	64170268	1.97e-09
rs34993328	64162769	1.97e-09
rs118125578	64164742	1.97e-09
rs117346628	64166278	1.97e-09
rs117584944	64171724	1.97e-09
rs117954738	64163353	1.96e-09
rs111882536	64172481	1.96e-09
rs140159405	64163444	1.96e-09
rs117774592	64185057	1.96e-09
rs117588405	64163511	1.96e-09
rs116879328	64172419	1.96e-09
rs117618216	64166351	1.96e-09
rs117393271	64185273	1.96e-09
rs117966354	64182992	1.96e-09
rs145526989	64168460	1.96e-09
rs118019482	64175854	1.94e-09
rs78505239	64213330	1.93e-09
rs150677562	64162180	1.92e-09
rs117467081	64196083	1.84e-09
rs11867410	64227363	1.83e-09
rs139079307	64189050	1.79e-09
rs190232622	64236857	1.78e-09
rs118088174	64221453	1.77e-09
rs118140520	64218544	1.77e-09
rs118017631	64218617	1.77e-09
rs111778628	64172498	1.77e-09
rs1801692	64222164	1.76e-09
rs112389044	64206275	1.76e-09
rs183515120	64203081	1.72e-09
rs117508278	64223169	1.65e-09
rs145706684	64223185	1.65e-09
rs186400964	64204904	1.63e-09
rs8178818	64226780	1.59e-09
rs111538867	64236956	1.56e-09
rs112461688	64236500	1.56e-09
rs180775099	64228697	1.55e-09
rs79035263	64241416	1.54e-09
rs112857761	64242129	1.53e-09
rs113489361	64242173	1.52e-09
rs9912634	64244283	1.46e-09
rs577583867	64184730	1.45e-09
rs192995547	64152655	1.4e-09
rs118141709	64175383	1.38e-09
rs377621139	64232238	1.36e-09
rs143081366	64164757	1.31e-09
rs183394013	64240312	1.31e-09
rs148966060	64156069	1.12e-09
rs139961074	64155660	1.11e-09
rs117751622	64196292	1.06e-09
rs182337104	64188741	1.06e-09
rs139996332	64243076	1.03e-09
rs185736518	64193589	9.88e-10
rs527769948	64240935	9.83e-10
rs148598427	64220046	9.62e-10
rs531288147	64159609	8.79e-10
rs118023294	64173765	8.59e-10
rs62073346	64242765	8.48e-10
rs191781752	64239188	8.46e-10
rs117206660	64243140	7.92e-10
rs182021749	64153654	7.89e-10
rs55772214	64224220	7.77e-10
rs562062876	64210266	7.61e-10
rs117534989	64242748	7.56e-10
rs144512136	64220173	7.51e-10
rs145701526	64156039	7.27e-10
rs192093166	64231202	7.15e-10
rs146664488	64239022	7.11e-10
rs17691251	64241252	6.99e-10
rs191079488	64243421	6.62e-10
rs146239499	64211997	6.46e-10
rs183403253	64194110	6.43e-10
rs141347847	64156753	5.55e-10
rs76411329	64176002	5.23e-10
rs182233516	64240730	5.22e-10
rs184865767	64207796	5.01e-10
rs77584326	64185208	4.99e-10
rs8178826	64223403	4.64e-10
rs149107671	64201588	4.36e-10
rs111611948	64169747	4.11e-10
rs60599020	64197604	3.93e-10
rs189469441	64167119	3.79e-10
rs73336725	64193595	3.79e-10
rs181889129	64164503	3.48e-10
rs8178836	64219973	3.02e-10
rs145487964	64184367	2.9e-10
rs76773033	64234461	2.87e-10
rs146865000	64190851	2.71e-10
rs76452927	64241706	2.46e-10
rs16959006	64243964	2.39e-10
rs78085377	64244778	2.34e-10
rs78483340	64245121	2.33e-10
rs78673657	64202017	2.11e-10
rs72837186	64202793	1.91e-10
rs78784512	64195835	1.84e-10
rs1014398	64196261	1.57e-10
rs7209242	64193824	1.49e-10
rs76656589	64159661	1.47e-10
rs35663743	64199494	1.46e-10
rs75395715	64169182	1.45e-10
rs9891543	64160981	1.38e-10
rs9891774	64197741	1.36e-10
rs7216660	64147376	1.18e-10
rs11658189	64179231	1.17e-10
rs74531840	64176115	1.16e-10
rs1801690	64208285	1.15e-10
rs73992258	64165083	1.13e-10
rs9895407	64157855	1.12e-10
rs147915946	64150230	1.12e-10
rs17690038	64195854	1.12e-10
rs28835035	64180394	1.1e-10
rs73992265	64181796	1.08e-10
rs11654511	64203000	1.06e-10
rs73992267	64183713	1.05e-10
rs8071678	64244070	1.01e-10
rs9892748	64236941	9.77e-11
rs2041398	64213104	9.77e-11
rs4386169	64155301	9.72e-11
rs16958984	64233229	9.58e-11
rs8072732	64238830	9.55e-11
rs8178820	64226255	9.47e-11
rs3760291	64226197	9.45e-11
rs57343195	64151738	9.41e-11
rs7215391	64232022	9.32e-11
rs7216429	64160335	9.28e-11
rs16959000	64240013	9.26e-11
rs16958921	64172189	9.19e-11
rs62063583	64164326	9.1e-11
rs3815410	64220092	9.07e-11
rs9914720	64165645	9.07e-11
rs17769593	64221641	9.06e-11
rs62063615	64184287	9.02e-11
rs7221173	64239709	9.01e-11
rs4791082	64170212	9.01e-11
rs7209836	64197405	8.97e-11
rs9889344	64179827	8.97e-11
rs10048208	64236042	8.95e-11
rs8077672	64175187	8.93e-11
rs1544556	64210528	8.93e-11
rs112412429	64239125	8.9e-11
rs7208270	64209685	8.86e-11
rs17769836	64233289	8.75e-11
rs6504401	64174971	8.72e-11
rs111317388	64233593	8.66e-11
rs8178823	64224955	8.61e-11
rs62073345	64242068	8.59e-11
rs112502566	64242351	8.58e-11
rs9902706	64186988	8.42e-11
rs8073149	64229018	8.37e-11
rs62063614	64183028	8.12e-11
rs17769776	64231775	8.09e-11
rs8178858	64211558	7.71e-11
rs7214731	64212366	7.68e-11
rs9906486	64190920	7.66e-11
rs112564883	64236607	7.56e-11
rs4791084	64169087	7.53e-11
rs9905408	64190684	7.5e-11
rs117456603	64245302	7.41e-11
rs12944004	64165177	7.2e-11
rs36014358	64167941	7.09e-11
rs12940165	64190897	6.89e-11
rs34821508	64145672	6.89e-11
rs35155373	64146743	6.88e-11
rs12946674	64146235	6.87e-11
rs62063616	64193400	6.86e-11
rs17690171	64202857	6.65e-11
rs17763430	64204741	6.56e-11
rs16958979	64223859	6.5e-11
rs8178857	64212173	6.44e-11
rs8079985	64237143	6.41e-11
rs1558359	64208396	6.34e-11
rs114248359	64224952	6.34e-11
rs8178842	64218640	6.29e-11
rs77624762	64235007	6.27e-11
rs7213041	64224616	6.25e-11
rs11656266	64229138	6.22e-11
rs3760289	64227417	6.18e-11
rs8178828	64223183	6.18e-11
rs8178841	64219197	6.18e-11
rs8178838	64219541	6.18e-11
rs12450121	64203953	6.17e-11
rs8178837	64219690	6.17e-11
rs8178850	64215253	6.16e-11
rs8178847	64216815	6.16e-11
rs8178830	64223054	6.15e-11
rs8178822	64225529	6.14e-11
rs78001968	64214570	6.14e-11
rs8178839	64219493	6.12e-11
rs12450172	64237572	6.1e-11
rs79228460	64216870	6.08e-11
rs8178848	64215623	6.07e-11
rs8178853	64215058	6.06e-11
rs8178851	64215239	6.06e-11
rs9906319	64190994	6.04e-11
rs7211380	64206768	6.04e-11
rs7221380	64192527	6.02e-11
rs34616985	64232034	5.99e-11
rs1014399	64196331	5.94e-11
rs11651658	64198640	5.93e-11
rs8178829	64223154	5.93e-11
rs72837185	64201520	5.91e-11
rs12453835	64200751	5.83e-11
rs7222718	64222621	5.6e-11
rs52797880	64216854	5.59e-11
rs7222710	64200241	5.55e-11
rs6933	64208230	5.36e-11
rs12942809	64151121	5.22e-11
rs62073344	64241948	5.21e-11
rs735866	64239746	5.16e-11
rs16959003	64240737	5.13e-11
rs12938299	64155396	5.08e-11
rs35899852	64234205	5.07e-11
rs2215414	64215895	4.99e-11
rs4563069	64154822	4.96e-11
rs3760292	64226140	4.96e-11
rs8178819	64226715	4.81e-11
rs74992837	64182432	4.77e-11
rs71379962	64241853	4.72e-11
rs8178870	64206696	4.68e-11
rs8082415	64205481	4.63e-11
rs1518267	64149176	4.56e-11
rs4447463	64208654	4.43e-11
rs4369719	64151579	4.06e-11
rs230581	64198989	4.02e-11
rs230584	64198855	4e-11
rs9747087	64197703	3.88e-11
rs230562	64170337	3.81e-11
rs7211492	64206634	3.75e-11
rs8178867	64207129	3.74e-11
rs8178845	64217978	3.74e-11
rs16958990	64236393	3.7e-11
rs12944940	64231716	3.69e-11
rs8178852	64215089	3.68e-11
rs11079645	64228090	3.66e-11
rs8178855	64214104	3.63e-11
rs11872003	64231245	3.61e-11
rs7210892	64212221	3.61e-11
rs8178869	64206723	3.58e-11
rs8078603	64213818	3.57e-11
rs12452959	64205064	3.56e-11
rs12232512	64227492	3.54e-11
rs8066294	64243038	3.54e-11
rs8079676	64236953	3.53e-11
rs9747460	64191587	3.35e-11
rs4791076	64237889	3.35e-11
rs8178835	64220250	3.24e-11
rs9903950	64174356	3.23e-11
rs11654248	64179607	3.23e-11
rs8178843	64218607	3.22e-11
rs7225197	64197259	3.17e-11
rs8178844	64218459	3.16e-11
rs2013785	64236477	3.16e-11
rs12950105	64199084	3.12e-11
rs7207236	64193424	3.04e-11
rs4581	64210757	3.03e-11
rs9906746	64150381	2.96e-11
rs8069758	64146616	2.93e-11
rs230568	64159110	2.93e-11
rs1034994	64163579	2.93e-11
rs230569	64155848	2.93e-11
rs7223957	64196533	2.92e-11
rs1518268	64171606	2.92e-11
rs230572	64148359	2.91e-11
rs230571	64149865	2.91e-11
rs230559	64178735	2.87e-11
rs230564	64166720	2.87e-11
rs1829339	64190232	2.84e-11
rs230602	64185357	2.78e-11
rs72837176	64189495	2.77e-11
rs112049130	64186121	2.74e-11
rs6504403	64201812	2.58e-11
rs758767	64204591	2.47e-11
rs2010251	64203725	2.46e-11
rs3760290	64226686	2.36e-11
rs35173265	64164183	2.36e-11
rs2159556	64158655	2.32e-11
rs4791083	64169795	2.3e-11
rs2159557	64173170	2.29e-11
rs6504402	64175223	2.26e-11
rs2109471	64151322	2.24e-11
rs3785617	64219015	2.24e-11
rs7212477	64215845	2.13e-11
rs7212060	64215398	2.13e-11
rs2873967	64233482	2.13e-11
rs9889524	64232973	2.13e-11
rs8077564	64213930	2.13e-11
rs8178854	64214270	2.12e-11
rs7209037	64188433	2.11e-11
rs78143878	64149861	2.1e-11
rs72837158	64145911	2.09e-11
rs12952866	64239807	2.08e-11
rs12450962	64171859	2.02e-11
rs77237016	64179537	2.02e-11
rs111764004	64165518	2.01e-11
rs12452245	64180506	2.01e-11
rs17763169	64167352	2e-11
rs2873966	64211973	1.9e-11
rs4790914	64209278	1.7e-11
rs12952413	64239812	1.68e-11
rs4791075	64238065	1.67e-11
rs1971682	64210403	1.66e-11
rs4791079	64209540	1.66e-11
rs9899047	64173824	1.66e-11
rs4366742	64212242	1.65e-11
rs4791078	64210014	1.65e-11
rs2215415	64215571	1.63e-11
rs3744317	64216644	1.62e-11
rs8178827	64223239	1.6e-11
rs8064837	64242703	1.57e-11
rs9893591	64176842	1.57e-11
rs111658536	64154634	1.54e-11
rs72837161	64158468	1.54e-11
rs11868432	64151815	1.54e-11
rs72837159	64149717	1.54e-11
rs12452188	64180398	1.53e-11
rs9897462	64173918	1.53e-11
rs9905551	64164314	1.53e-11
rs60486557	64183101	1.53e-11
rs12603947	64244505	1.49e-11
rs7342920	64244645	1.48e-11
rs10048158	64236318	1.43e-11
rs9895261	64240436	1.38e-11

## Sheet: Sph-rs2649999
SNP	position	SNP.PP.H4
rs2393776	121424406	0.0932589
rs2393775	121424574	0.0916265
rs2243458	121424490	0.0894406
rs9738226	121423659	0.0879264
rs7970695	121423376	0.086151
rs2393791	121423956	0.082269
rs7310409	121424861	0.0762541
rs11065385	121423386	0.0661131
rs1169284	121419926	0.0637478
rs11065384	121423285	0.0561255
rs1169292	121426478	0.0452801
rs1169294	121426594	0.0393701
rs7979478	121420263	0.0336882
rs7979473	121420260	0.0328648
rs1183910	121420807	0.0282665
rs2244608	121416988	0.0168132
rs2464190	121415390	0.00259594
rs7139079	121415293	0.00181055
rs1169288	121416650	0.000969011
rs7953249	121403724	0.000659616
rs2255531	121414915	0.000640085
rs7135337	121404155	0.000612545
rs148608463	121413027	0.000526256
rs11065365	121392040	0.000419134
rs2251468	121405126	0.000392642
rs2243616	121406370	0.000355189
rs11065358	121384495	0.000303264
rs7954331	121398657	0.000265532
rs7954039	121398654	0.000248
rs6489786	121397875	0.000233587
rs1732391	121392341	0.000133579
rs2178463	121389721	0.000127371
rs2701175	121391671	0.000126122
rs2701194	121390078	0.000123249
rs2650000	121388962	0.00012171
rs2649999	121380544	6.53e-05
rs1696359	121388559	5.98e-05
rs1169296	121428407	1.11e-05
rs1169289	121416622	2.66e-06
rs1169286	121419056	5.88e-07
rs10774579	121405210	4.04e-07
rs1920792	121404584	4.02e-07
rs2393792	121406293	3.53e-07
rs11065363	121388498	3.86e-08
rs1971318	121389500	2.87e-08
rs1169299	121429194	2.46e-08
rs11065367	121392095	2.42e-08
rs12814766	121398094	1.94e-08
rs12049937	121405436	1.42e-08
rs7962595	121384680	9.81e-09
rs11065381	121419871	6.3e-09
rs10774578	121392886	4.01e-09
rs11065373	121399948	3.92e-09
rs11065376	121401158	3.88e-09
rs7305428	121402640	3.77e-09
rs7971750	121390808	3.7e-09
rs7970171	121395470	3.39e-09
rs7970807	121395989	3.1e-09
rs3999421	121368518	7.32e-10
rs34389860	121378513	3.61e-10
rs7969196	121377656	3.51e-10
rs7133013	121368468	3.45e-10
rs751493	121379043	3.1e-10
rs2701184	121353088	2.98e-10
rs61946385	121362330	2.76e-10
rs7980311	121355860	2.75e-10
rs11065332	121360959	2.72e-10
rs35239344	121356168	2.6e-10
rs2133638	121374264	1.52e-10
rs2004910	121374727	1.43e-10
rs10849819	121373689	1.42e-10
rs11065375	121400894	7.37e-11
rs6489787	121399410	6.87e-11
rs11065374	121400205	6.54e-11
rs77741769	121363835	6e-11
rs61946383	121356075	4.88e-11
rs61946386	121364025	4.52e-11
rs4767941	121359586	3.43e-11
rs61946384	121358735	3.42e-11
rs10459142	121353906	2.88e-11
rs1186380	121376416	1.12e-11
rs2701185	121352974	9.58e-12
rs4298983	121385479	4.43e-12
rs137969189	121410159	3.93e-12
rs1696390	121358644	3.85e-12
rs868795	121371233	1.51e-12
rs12299217	121370985	1.48e-12
rs10849822	121377494	1.26e-12
rs7296632	121363498	1.22e-12
rs34433264	121362408	1.21e-12
rs112341471	121359116	1.2e-12
rs141131173	121380655	1.08e-12
rs181200015	121427757	1.05e-12
rs112151132	121423058	8.54e-13
rs111743556	121428005	7.93e-13
rs73417768	121424072	7.83e-13
rs111247170	121388385	7.48e-13
rs55945918	121424140	6.37e-13
rs117548270	121348301	5.45e-13
rs2393794	121378976	4.9e-13
rs147363223	121368257	4.11e-13
rs143882782	121338247	3.83e-13
rs145280738	121383142	3.26e-13
rs530708632	121418844	3.1e-13
rs557968284	121364266	3.01e-13
rs541838312	121418805	2.81e-13
rs527971069	121337146	2.78e-13
rs191528985	121364418	2.57e-13
rs11065326	121354732	2.55e-13
rs143400283	121393614	2.02e-13
rs145690965	121397447	1.97e-13
rs80322811	121424751	1.91e-13
rs534421871	121347148	1.83e-13
rs1169298	121428669	1.62e-13
rs1169282	121420430	1.6e-13
rs1718208	121345943	1.54e-13
rs56339655	121424276	1.36e-13
rs532139166	121393058	1.3e-13
rs56119272	121389584	1.22e-13
rs7305618	121402932	1.07e-13
rs148507926	121420417	1.07e-13
rs115894284	121343604	9.66e-14
rs568775260	121419094	8.87e-14
rs139706648	121342166	8.44e-14
rs184122678	121386740	8.28e-14
rs117816983	121338219	8.2e-14
rs115968213	121371393	7.88e-14
rs147518671	121354475	7.79e-14
rs146139730	121377087	7.76e-14
rs7300612	121364192	7.61e-14
rs535155301	121342328	7.46e-14
rs550628335	121349252	7.45e-14
rs144665583	121352488	7.39e-14
rs188631234	121376667	7.13e-14
rs149832651	121397185	6.58e-14
rs190926730	121345866	6.21e-14
rs183796007	121399585	6.14e-14
rs528297056	121362270	6.07e-14
rs111478442	121352820	5.83e-14
rs191029738	121413409	5.59e-14
rs146380367	121383620	5.57e-14
rs143071306	121420403	5.56e-14
rs138520855	121349492	5.37e-14
rs1151854	121338946	5.14e-14
rs1151855	121338340	5.12e-14
rs11065353	121377210	5.06e-14
rs1732399	121343673	5e-14
rs1151860	121334064	4.96e-14
rs11065328	121356892	4.86e-14
rs11065318	121334133	4.86e-14
rs1186042	121378135	4.85e-14
rs73226289	121402411	4.7e-14
rs1696362	121363589	4.48e-14
rs1696358	121361771	4.48e-14
rs11065334	121363318	4.08e-14
rs2701179	121375677	3.86e-14
rs575098936	121417138	3.86e-14
rs7960932	121375584	3.84e-14
rs143568168	121336870	3.82e-14
rs111821530	121364460	3.79e-14
rs1732397	121364109	3.73e-14
rs77929563	121399502	3.68e-14
rs11065347	121373748	3.52e-14
rs7296897	121428603	3.52e-14
rs117530930	121386973	3.44e-14
rs139673708	121414875	3.32e-14
rs11065386	121427490	3.27e-14
rs10849827	121422170	3.2e-14
rs7961554	121400244	2.72e-14
rs181377039	121355139	2.68e-14
rs61946372	121332593	2.67e-14
rs117903429	121345719	2.64e-14
rs186283875	121354647	2.61e-14
rs192127960	121405874	2.59e-14
rs12427353	121426901	2.46e-14
rs11613228	121358289	2.28e-14
rs66627474	121410678	2.26e-14
rs180992414	121354191	2.2e-14
rs11065387	121427653	2e-14
rs7135408	121381291	1.99e-14
rs55913575	121405288	1.92e-14
rs12815613	121407256	1.86e-14
rs186896321	121379939	1.85e-14
rs184967640	121412170	1.83e-14
rs1800574	121416864	1.83e-14
rs141179559	121397760	1.82e-14
rs1134464	121406574	1.82e-14
rs34565150	121429901	1.64e-14
rs9669493	121394441	1.64e-14
rs12826999	121392462	1.6e-14
rs187363111	121384832	1.49e-14
rs11065361	121386709	1.48e-14
rs12821745	121383061	1.48e-14
rs80019595	121417306	1.48e-14
rs67075643	121410168	1.37e-14
rs117444803	121402694	1.23e-14
rs56309579	121421497	1.1e-14
rs189914647	121420124	1.08e-14
rs73222688	121331405	1.08e-14
rs150585349	121420602	9.57e-15
rs111856825	121381286	9.49e-15
rs2649995	121362714	9.36e-15
rs56156770	121421992	9.3e-15
rs76079449	121425452	8.94e-15
rs144593524	121381353	8.5e-15
rs192177747	121406596	8.22e-15
rs61946381	121343559	8.19e-15
rs56404471	121424451	7.7e-15
rs146498669	121357895	7.3e-15
rs77254471	121385078	7.24e-15
rs73224306	121340428	7.2e-15
rs113859458	121362709	6.74e-15
rs1169287	121418356	6.67e-15
rs1169285	121419540	6.56e-15
rs74362985	121423167	6.54e-15
rs73224323	121358013	6.52e-15
rs79545408	121337195	6.51e-15
rs112328889	121332461	6.51e-15
rs28380723	121396646	6.49e-15
rs146016936	121395940	6.44e-15
rs186924777	121401151	6.43e-15
rs79710799	121408973	6.41e-15
rs56015214	121418157	6.39e-15
rs10849817	121349427	6.38e-15
rs140312771	121399450	6.36e-15
rs117030495	121400410	6.36e-15
rs56357256	121417386	6.34e-15
rs139050039	121394624	6.28e-15
rs182448291	121384402	6.28e-15
rs138971498	121411571	6.22e-15
rs56382736	121417518	6.2e-15
rs111732304	121375337	6.11e-15
rs111675413	121347108	6.08e-15
rs183831418	121384753	6.08e-15
rs73224309	121344562	6.06e-15
rs115332073	121411081	6.04e-15
rs74416604	121341495	6.04e-15
rs73224313	121347674	6.03e-15
rs113458384	121330980	6.03e-15
rs73224303	121339698	6.02e-15
rs73222694	121334696	6.02e-15
rs73224318	121350965	6.02e-15
rs114540171	121411133	6.01e-15
rs73224342	121372005	5.99e-15
rs112188125	121412185	5.99e-15
rs58498324	121396542	5.97e-15
rs78197988	121377567	5.96e-15
rs112778905	121339300	5.92e-15
rs11065360	121386532	5.9e-15
rs10849821	121377329	5.83e-15
rs142601917	121352074	5.75e-15
rs117679209	121340749	5.74e-15
rs112114315	121380904	5.74e-15
rs73222699	121339006	5.71e-15
rs79719384	121347374	5.69e-15
rs73224338	121367012	5.68e-15
rs2393795	121378877	5.68e-15
rs112374629	121370522	5.65e-15
rs73224321	121355851	5.64e-15
rs111318473	121355485	5.64e-15
rs73224324	121359454	5.63e-15
rs73224335	121364323	5.63e-15
rs112028118	121364392	5.63e-15
rs118133094	121330831	5.62e-15
rs117533100	121344503	5.57e-15
rs150274050	121353575	5.53e-15
rs117642034	121344179	5.52e-15
rs117638390	121350779	5.5e-15
rs73224340	121370311	5.43e-15
rs73224334	121364252	5.36e-15
rs141490328	121362582	5.33e-15
rs11065344	121372509	5.08e-15
rs959398	121393343	4.99e-15
rs148542635	121378466	4.77e-15
rs117131717	121396182	4.59e-15
rs111329065	121335442	4.49e-15
rs7961178	121405644	4.48e-15
rs55956549	121413930	4.43e-15
rs142778000	121370331	4.43e-15
rs55691424	121427822	4.29e-15
rs73226258	121375583	4.28e-15
rs73228108	121414435	4.18e-15
rs2254779	121409242	4.13e-15
rs73228105	121406533	4.1e-15
rs73226296	121404923	3.98e-15
rs73226263	121383662	3.92e-15
rs2251556	121405424	3.89e-15
rs73226267	121386617	3.77e-15
rs73226273	121390462	3.74e-15
rs112623431	121395718	3.71e-15
rs143171220	121390006	3.68e-15
rs73226262	121381097	3.68e-15
rs113584057	121404231	3.63e-15
rs73226288	121401132	3.63e-15
rs113447364	121402199	3.6e-15
rs73226287	121399932	3.58e-15
rs7135458	121404179	3.57e-15
rs73226260	121380541	3.54e-15
rs112220478	121395750	3.52e-15
rs4453314	121343509	3.52e-15
rs73226292	121402992	3.51e-15
rs2393777	121424400	3.5e-15
rs7303401	121404056	3.39e-15
rs1168949	121332577	3.37e-15
rs7132164	121403852	3.34e-15
rs73226290	121402691	3.29e-15
rs111389084	121407739	3.25e-15
rs112100367	121389573	3.24e-15
rs1168950	121332839	3.19e-15
rs56280478	121408211	3.19e-15
rs111474511	121413171	3.17e-15
rs10849824	121387480	3.15e-15
rs141832479	121394018	3.09e-15
rs111775768	121410386	3.08e-15
rs56357425	121419089	2.9e-15
rs56132398	121419822	2.82e-15
rs112026919	121422809	2.8e-15
rs150427328	121423519	2.78e-15
rs4371007	121388165	2.77e-15
rs10849823	121381646	2.77e-15
rs56046951	121423742	2.76e-15
rs144219372	121423649	2.76e-15
rs55660034	121422243	2.59e-15
rs2393774	121430537	2.44e-15
rs6489785	121363724	2.44e-15
rs12313339	121386493	2.24e-15
rs9919745	121389795	2.17e-15
rs113277649	121384575	2.16e-15
rs1971317	121389516	2.12e-15
rs1696360	121388741	2.09e-15
rs73226274	121391288	2.08e-15
rs113154140	121394123	1.99e-15
rs959400	121393468	1.99e-15
rs10774576	121349686	1.96e-15
rs10849816	121349269	1.93e-15
rs10774575	121349523	1.93e-15
rs10849815	121349112	1.92e-15
rs2245407	121423998	1.88e-15
rs142423112	121388027	1.88e-15
rs66947454	121350922	1.85e-15
rs55961602	121430329	1.85e-15
rs11065329	121358208	1.82e-15
rs10849814	121339975	1.81e-15
rs7306083	121342950	1.81e-15
rs113406137	121364505	1.81e-15
rs73224325	121361932	1.79e-15
rs11065341	121369960	1.63e-15
rs7131886	121343442	1.61e-15
rs12310161	121344922	1.61e-15
rs10774573	121332420	1.57e-15
rs10849812	121332572	1.57e-15
rs10849813	121332624	1.57e-15
rs10160872	121333086	1.57e-15
rs11065319	121335255	1.56e-15
rs11065320	121335548	1.56e-15
rs11065321	121336168	1.56e-15
rs11065322	121336263	1.56e-15
rs56161401	121338231	1.56e-15
rs10849820	121375558	1.53e-15
rs1169293	121426545	1.52e-15
rs73226268	121388771	1.49e-15
rs904628	121342084	1.38e-15
rs869781	121340246	1.36e-15
rs1696357	121348649	1.33e-15
rs11065324	121346795	1.33e-15
rs73415734	121351934	1.33e-15
rs61946382	121344574	1.33e-15
rs12372231	121351729	1.29e-15
rs112883162	121386263	1.23e-15
rs73226265	121385162	1.21e-15
rs1542859	121336766	1.16e-15
rs2014374	121374885	1.14e-15
rs73415720	121344515	1.12e-15
rs10849818	121364503	1.11e-15
rs58918988	121332953	1.09e-15
rs7966446	121341762	9.19e-16
rs11065346	121372763	7.54e-16
rs1696361	121363823	7.49e-16
rs2650006	121352206	7.21e-16
rs10774577	121364324	7.13e-16
rs2701181	121362481	7.11e-16
rs1732396	121363598	7.11e-16
rs2649998	121354489	7.07e-16
rs2454729	121354956	7.07e-16
rs1151863	121331028	7.03e-16
rs1151852	121340068	7.03e-16
rs7300722	121362324	7.01e-16
rs2649996	121362280	7.01e-16
rs2701182	121362540	7e-16
rs1151861	121332873	6.99e-16
rs2701178	121337179	6.96e-16
rs1718209	121346428	6.94e-16
rs1732398	121357694	6.92e-16
rs1151850	121340363	6.9e-16
rs1718211	121347713	6.9e-16
rs1105416	121340799	6.89e-16
rs1696363	121345202	6.82e-16
rs1151862	121331285	6.74e-16
rs1732395	121361389	6.65e-16
rs1151859	121334554	6.64e-16
rs1151849	121340599	6.45e-16
rs2701192	121368828	6.11e-16
rs2701177	121344490	6.05e-16
rs1718188	121343893	5.99e-16
rs1151851	121340139	5.09e-16
