# Supplementary material for: Genetic Analysis Reveals a Protective Effect of Sphingomyelin on Cholelithiasis
Source: Genes (Basel). 2025 Apr 29;16(5):523. doi: 10.3390/genes16050523 (PMC12110971; doi:10.3390/genes16050523)
Supplement: Supplementary file 1 [file genes-16-00523-s001.zip › Supplementary Table S5.xlsx]

## Sheet: sphingomyelin
SNP	p1	p2	p12	SNPs	PP.H0.abf	PP.H1.abf	PP.H2.abf	PP.H3.abf	PP.H4.abf
rs1260326	0.0001	0.0001	1e-05	246	2.02e-11	0.000493493	5.58e-11	0.000365535	0.999141
rs4665972	0.0001	0.0001	1e-05	181	2.32e-09	0.00447455	5.67e-10	9.95e-05	0.995426
rs56266464	0.0001	0.0001	1e-05	624	5.28e-158	6.02e-150	6.3e-11	0.00619305	0.993807
rs3802548	0.0001	0.0001	1e-05	381	2.04e-09	2.77e-09	0.00856057	0.0106377	0.980802
rs35106244	0.0001	0.0001	1e-05	367	1.88e-13	5.56e-07	9.57e-09	0.0272704	0.972729
rs75003668	0.0001	0.0001	1e-05	479	0.00273985	0.0221453	0.000549051	0.00346669	0.971099
rs2649999	0.0001	0.0001	1e-05	405	7.1e-08	0.000163842	2.52e-05	0.0571581	0.942653
rs3999089	0.0001	0.0001	1e-05	348	0.00027654	0.174988	3.97e-05	0.0242959	0.8004
rs10761784	0.0001	0.0001	1e-05	338	0.000237218	0.155857	8.04e-05	0.0520425	0.791783
rs10822158	0.0001	0.0001	1e-05	359	0.000349175	0.184132	4.97e-05	0.0254231	0.790046
rs10822149	0.0001	0.0001	1e-05	290	0.000668532	0.196538	5.19e-05	0.0144822	0.788259
rs10995445	0.0001	0.0001	1e-05	421	0.00600796	0.232031	0.000304026	0.010991	0.750666
rs2384656	0.0001	0.0001	1e-05	255	5.46e-06	0.231412	4.56e-07	0.0185472	0.750035
rs2382518	0.0001	0.0001	1e-05	469	8.45e-06	0.325866	9.6e-07	0.0363975	0.637727
rs411482	0.0001	0.0001	1e-05	424	0.00063921	0.376419	9.33e-06	0.00487741	0.618055
rs35318830	0.0001	0.0001	1e-05	436	3.29e-05	0.578414	1.93e-06	0.0335047	0.388046
rs6727388	0.0001	0.0001	1e-05	182	0.0325588	0.609397	0.00120512	0.0222214	0.334617
rs77542162	0.0001	0.0001	1e-05	219	2.07e-05	0.848756	8.32e-08	0.00327206	0.147951
rs9411395	0.0001	0.0001	1e-05	557	1.17e-15	0.874531	1.22e-17	0.00903345	0.116436
rs7394871	0.0001	0.0001	1e-05	333	7.51e-171	0.874021	1.15e-172	0.0132863	0.112692
rs11644601	0.0001	0.0001	1e-05	209	4.86e-06	0.902526	2.51e-08	0.00457412	0.0928947
rs72920160	0.0001	0.0001	1e-05	209	2.41e-173	0.900832	1.73e-175	0.00636306	0.0928054
rs174569	0.0001	0.0001	1e-05	260	2.37e-173	0.893305	3.86e-175	0.0144466	0.0922488
rs7928482	0.0001	0.0001	1e-05	296	1.61e-172	0.893868	2.85e-174	0.0157654	0.0903662
rs67429814	0.0001	0.0001	1e-05	370	2.85e-10	0.887469	7.24e-12	0.0224469	0.0900841
rs75321677	0.0001	0.0001	1e-05	269	1.35e-172	0.901614	2.4e-174	0.0158775	0.0825085
rs2854300	0.0001	0.0001	1e-05	249	0.00319966	0.849782	0.000305312	0.0810207	0.0656923
rs769449	0.0001	0.0001	1e-05	379	0	0.883775	0	0.0668434	0.0493819
rs45544836	0.0001	0.0001	1e-05	463	0.000459258	0.942939	7e-06	0.0143353	0.0422594
rs4963255	0.0001	0.0001	1e-05	259	1.4e-171	0.955085	5.59e-174	0.00378289	0.0411323
rs116847251	0.0001	0.0001	1e-05	367	0.000112536	0.754678	3.1e-05	0.207973	0.0372058
rs17657025	0.0001	0.0001	1e-05	299	0.0284967	0.936108	0.000193367	0.00632317	0.028879
rs17630235	0.0001	0.0001	1e-05	180	2.85e-06	0.954571	5.82e-08	0.0194681	0.0259576
rs11066301	0.0001	0.0001	1e-05	152	1.64e-06	0.952557	3.87e-08	0.0224425	0.0249991
rs62115483	0.0001	0.0001	1e-05	327	0.0038481	0.964409	3.36e-05	0.00839462	0.0233144
rs17414716	0.0001	0.0001	1e-05	464	5.92e-05	0.972233	3.26e-07	0.0053352	0.0223718
rs34324306	0.0001	0.0001	1e-05	468	5.92e-05	0.972163	3.31e-07	0.00540739	0.02237
rs67171713	0.0001	0.0001	1e-05	271	4.65e-10	0.973418	2.51e-12	0.00522268	0.0213591
rs62116588	0.0001	0.0001	1e-05	479	0.0808476	0.890499	0.00083287	0.00915501	0.0186654
rs58298631	0.0001	0.0001	1e-05	402	4.04e-46	0.978132	1.83e-48	0.00441444	0.0174534
rs1265564	0.0001	0.0001	1e-05	234	0.660609	0.318886	0.00313148	0.00149574	0.0158779
rs10774624	0.0001	0.0001	1e-05	188	7.65e-08	0.982859	1.56e-10	0.00199403	0.0151471
rs35384424	0.0001	0.0001	1e-05	364	2.55e-07	0.978694	1.66e-09	0.00635312	0.0149522
rs17696736	0.0001	0.0001	1e-05	210	1.65e-06	0.969354	2.93e-08	0.0171953	0.0134494
rs583302	0.0001	0.0001	1e-05	386	4.79e-07	0.983533	1.71e-09	0.00348855	0.0129778
rs8107530	0.0001	0.0001	1e-05	379	2.94e-06	0.982359	1.46e-08	0.00485646	0.0127812
rs11687710	0.0001	0.0001	1e-05	430	1.25e-57	0.982386	6.75e-60	0.00527647	0.0123376
rs12691202	0.0001	0.0001	1e-05	315	5.29e-58	0.979721	4.39e-60	0.00812236	0.0121571
rs17398765	0.0001	0.0001	1e-05	312	5.29e-58	0.979517	4.51e-60	0.00833553	0.012147
rs141502961	0.0001	0.0001	1e-05	220	0.241189	0.741535	0.00127455	0.0039065	0.0120946
rs72634501	0.0001	0.0001	1e-05	319	0.038962	0.94512	0.000160624	0.00388446	0.011873
rs7786877	0.0001	0.0001	1e-05	232	0.0879364	0.896964	0.000294861	0.00299582	0.011809
rs62116266	0.0001	0.0001	1e-05	573	1.67e-11	0.979012	1.65e-13	0.00964393	0.0113439
rs28550459	0.0001	0.0001	1e-05	437	8.39e-08	0.983784	4.21e-10	0.0049273	0.0112885
rs144439590	0.0001	0.0001	1e-05	429	8.39e-08	0.984029	4e-10	0.00468413	0.0112871
rs34449399	0.0001	0.0001	1e-05	324	1.82e-14	0.982526	1.21e-16	0.00652382	0.01095
rs147438979	0.0001	0.0001	1e-05	301	0.000764142	0.984372	3.5e-06	0.00450244	0.0103581
rs56048141	0.0001	0.0001	1e-05	325	0.00121456	0.985743	3.5e-06	0.00282769	0.0102115
rs11065979	0.0001	0.0001	1e-05	149	1.47e-07	0.982252	1.15e-09	0.0076497	0.0100978
rs143376213	0.0001	0.0001	1e-05	434	0.00244298	0.983357	1.07e-05	0.00431276	0.00987657
rs678436	0.0001	0.0001	1e-05	142	8.18e-09	0.98798	1.79e-11	0.00214791	0.00987167
rs28645493	0.0001	0.0001	1e-05	469	0.000148226	0.964874	3.9e-06	0.0254046	0.00956896
rs35456930	0.0001	0.0001	1e-05	359	9.79e-09	0.987838	3.01e-11	0.00303175	0.00913063
rs117935983	0.0001	0.0001	1e-05	611	0.00255792	0.984208	1.17e-05	0.00450742	0.00871507
rs59781045	0.0001	0.0001	1e-05	364	0.000218267	0.986812	9.77e-07	0.00440964	0.00855874
rs4766897	0.0001	0.0001	1e-05	144	5.15e-07	0.982386	4.77e-09	0.00909255	0.00852065
rs45519733	0.0001	0.0001	1e-05	260	0.0111296	0.97848	2.32e-05	0.00203253	0.00833476
rs1848922	0.0001	0.0001	1e-05	399	1.51e-56	0.987321	6.7e-59	0.00437442	0.00830474
rs34956644	0.0001	0.0001	1e-05	410	0.00273338	0.968108	5.9e-05	0.0209002	0.00819944
rs17476364	0.0001	0.0001	1e-05	421	0.11934	0.869033	0.000432773	0.00314338	0.00805021
rs4704825	0.0001	0.0001	1e-05	350	0.00406457	0.982797	2.13e-05	0.00513504	0.00798261
rs112181020	0.0001	0.0001	1e-05	244	0.00513072	0.983408	1.92e-05	0.00366458	0.00777715
rs139995984	0.0001	0.0001	1e-05	288	2.52e-70	0.990124	5.46e-73	0.00213965	0.00773675
rs201269048	0.0001	0.0001	1e-05	290	2.52e-70	0.990076	5.59e-73	0.00218817	0.00773632
rs233701	0.0001	0.0001	1e-05	197	0.0242257	0.94883	0.000478475	0.0187323	0.00773384
rs80204526	0.0001	0.0001	1e-05	369	9.13e-24	0.988496	3.52e-26	0.00380381	0.00770017
rs60166479	0.0001	0.0001	1e-05	372	9.13e-24	0.988487	3.53e-26	0.00381369	0.0076998
rs539784143	0.0001	0.0001	1e-05	402	9.09e-24	0.987253	4.7e-26	0.00509369	0.00765303
rs61905133	0.0001	0.0001	1e-05	410	1.55e-11	0.986798	8.75e-14	0.0055504	0.00765167
rs1374117	0.0001	0.0001	1e-05	395	1.42e-11	0.98654	8.43e-14	0.00584329	0.00761627
rs2484133	0.0001	0.0001	1e-05	280	0.0044257	0.983002	2.26e-05	0.00501511	0.00753439
rs9953300	0.0001	0.0001	1e-05	392	6e-16	0.989162	2.02e-18	0.00332147	0.00751693
rs12444217	0.0001	0.0001	1e-05	272	7.23e-13	0.987727	3.5e-15	0.00477701	0.00749607
rs488191	0.0001	0.0001	1e-05	497	6.96e-07	0.988923	2.56e-09	0.00363175	0.00744419
rs77712507	0.0001	0.0001	1e-05	433	1.27e-10	0.98807	5.94e-13	0.00462972	0.00730058
rs287227	0.0001	0.0001	1e-05	286	3.9e-12	0.987963	1.88e-14	0.0047649	0.00727245
rs11039559	0.0001	0.0001	1e-05	291	0.00240999	0.984586	1.4e-05	0.00572977	0.00726039
rs35472563	0.0001	0.0001	1e-05	214	0.112811	0.876	0.000455423	0.00352925	0.00720454
rs28451834	0.0001	0.0001	1e-05	362	0.01676	0.970917	8.84e-05	0.00511169	0.00712328
rs7578326	0.0001	0.0001	1e-05	294	5.38e-06	0.982105	5.95e-08	0.010845	0.00704412
rs78014672	0.0001	0.0001	1e-05	569	0.0542519	0.930763	0.000441613	0.00756948	0.0069737
rs146439891	0.0001	0.0001	1e-05	398	4.33e-15	0.990373	1.21e-17	0.00275884	0.00686849
rs11244035	0.0001	0.0001	1e-05	577	0.33673	0.649329	0.00247133	0.00475885	0.00671
rs7255743	0.0001	0.0001	1e-05	347	1.72e-12	0.989177	7.21e-15	0.00414806	0.00667494
rs74603899	0.0001	0.0001	1e-05	449	5.57e-11	0.987703	3.21e-13	0.00569658	0.00660032
rs59266239	0.0001	0.0001	1e-05	451	5.57e-11	0.987674	3.23e-13	0.00572569	0.00660019
rs16826036	0.0001	0.0001	1e-05	233	0.00417916	0.985686	1.66e-05	0.00390922	0.00620896
rs7937670	0.0001	0.0001	1e-05	311	0.0158612	0.968045	0.000160459	0.00978707	0.0061458
rs72999033	0.0001	0.0001	1e-05	287	4.18e-12	0.986955	2.96e-14	0.00697798	0.00606696
rs10493176	0.0001	0.0001	1e-05	398	1.58e-47	0.988023	9.74e-50	0.00608679	0.00589028
rs12117661	0.0001	0.0001	1e-05	468	1.57e-47	0.987938	9.85e-50	0.00619416	0.0058681
rs72836561	0.0001	0.0001	1e-05	263	2.59e-14	0.881627	3.31e-15	0.112535	0.00583799
rs76868109	0.0001	0.0001	1e-05	293	1.78e-08	0.991364	5.41e-11	0.00299805	0.00563756
rs200922247	0.0001	0.0001	1e-05	263	0.00309087	0.986128	1.61e-05	0.00513217	0.00563285
rs73048314	0.0001	0.0001	1e-05	396	6.84e-30	0.990722	2.58e-32	0.00372682	0.00555083
rs1378942	0.0001	0.0001	1e-05	293	0.140348	0.847353	0.000976695	0.00589139	0.00543177
rs584851	0.0001	0.0001	1e-05	219	0.00995138	0.981507	3.16e-05	0.0031104	0.00539956
rs11230735	0.0001	0.0001	1e-05	272	3.22e-07	0.991533	9.99e-10	0.00307359	0.00539262
rs12536282	0.0001	0.0001	1e-05	624	2.7e-05	0.983868	2.95e-07	0.0107621	0.00534225
rs12661389	0.0001	0.0001	1e-05	407	0.00661807	0.983769	2.9e-05	0.00430952	0.00527453
rs3825041	0.0001	0.0001	1e-05	406	0.00302226	0.987894	1.17e-05	0.00380907	0.00526275
rs337139	0.0001	0.0001	1e-05	626	2.33e-13	0.989111	1.37e-15	0.00579633	0.00509305
rs115354848	0.0001	0.0001	1e-05	493	0.038523	0.950874	0.000219031	0.00540143	0.00498269
rs7942042	0.0001	0.0001	1e-05	421	0.00982676	0.969107	0.000161705	0.0159423	0.00496199
rs7811207	0.0001	0.0001	1e-05	556	2.7e-05	0.989181	1.6e-07	0.00587333	0.00491841
rs62119281	0.0001	0.0001	1e-05	316	3.71e-35	0.963003	1.24e-36	0.0321223	0.0048747
rs75123758	0.0001	0.0001	1e-05	421	0.327506	0.662179	0.00181968	0.00367437	0.00482038
rs12975698	0.0001	0.0001	1e-05	356	3.8e-40	0.987587	2.93e-42	0.0076245	0.00478897
rs111624648	0.0001	0.0001	1e-05	380	1.93e-61	0.987754	1.47e-63	0.00751867	0.00472702
rs73013176	0.0001	0.0001	1e-05	374	1.28e-61	0.987818	9.73e-64	0.0074944	0.00468718
rs73015030	0.0001	0.0001	1e-05	460	8.76e-62	0.988432	6.15e-64	0.0069309	0.00463678
rs2285626	0.0001	0.0001	1e-05	265	9.36e-11	0.989709	5.41e-13	0.00572126	0.00456968
rs7481385	0.0001	0.0001	1e-05	420	0.00785172	0.978837	7.05e-05	0.00878183	0.00445878
rs2264400	0.0001	0.0001	1e-05	368	0.00347614	0.987464	1.63e-05	0.00462207	0.00442133
rs7121968	0.0001	0.0001	1e-05	372	0.0171961	0.96914	0.000162274	0.00914111	0.00436014
rs6693893	0.0001	0.0001	1e-05	320	3.11e-56	0.988223	2.34e-58	0.00742041	0.00435643
rs4970834	0.0001	0.0001	1e-05	323	3.11e-56	0.987797	2.47e-58	0.00784726	0.00435589
rs60069508	0.0001	0.0001	1e-05	288	0.0162926	0.975745	6e-05	0.00359128	0.00431067
rs28685766	0.0001	0.0001	1e-05	1734	0.00560641	0.976709	7.67e-05	0.0133602	0.00424783
rs4986970	0.0001	0.0001	1e-05	254	0.0728204	0.918733	0.000309008	0.00389433	0.00424365
rs838876	0.0001	0.0001	1e-05	364	0.00571747	0.984354	3.33e-05	0.00573234	0.00416296
rs62623713	0.0001	0.0001	1e-05	269	4.72e-06	0.991686	1.97e-08	0.00414694	0.00416225
rs115741871	0.0001	0.0001	1e-05	417	0.513245	0.477465	0.00266889	0.00247869	0.00414265
rs4452060	0.0001	0.0001	1e-05	449	2.41e-285	0.940181	1.43e-286	0.0557176	0.0041017
rs811041	0.0001	0.0001	1e-05	463	0.0152042	0.97538	8.26e-05	0.00529662	0.00403607
rs112735232	0.0001	0.0001	1e-05	392	5.21e-06	0.99273	1.7e-08	0.00323544	0.00402925
rs79834165	0.0001	0.0001	1e-05	291	0.209067	0.784144	0.00059367	0.00222269	0.00397288
rs11530355	0.0001	0.0001	1e-05	267	0.00946706	0.981892	4.5e-05	0.00466493	0.00393141
rs3942787	0.0001	0.0001	1e-05	378	0.00688383	0.983191	4.17e-05	0.00595752	0.0039255
rs574454081	0.0001	0.0001	1e-05	342	7.35e-228	0.988688	5.5e-230	0.00739368	0.00391831
rs4803750	0.0001	0.0001	1e-05	364	1.28e-131	0.989602	8.53e-134	0.00660016	0.00379801
rs143375141	0.0001	0.0001	1e-05	265	2.11e-18	0.991875	9.23e-21	0.00433581	0.0037887
rs2517524	0.0001	0.0001	1e-05	1177	0.113957	0.866777	0.00180266	0.0137076	0.00375523
rs111278137	0.0001	0.0001	1e-05	387	1.25e-131	0.962833	4.33e-133	0.0334656	0.00370098
rs7713211	0.0001	0.0001	1e-05	345	2.31e-19	0.993054	7.58e-22	0.00325683	0.0036891
rs2384049	0.0001	0.0001	1e-05	212	0.00198976	0.992717	3.22e-06	0.0016012	0.00368867
rs13126505	0.0001	0.0001	1e-05	232	0.218628	0.772056	0.001245	0.00439287	0.00367745
rs2524096	0.0001	0.0001	1e-05	2077	3.24e-05	0.961565	1.17e-06	0.0347643	0.00363711
rs117786851	0.0001	0.0001	1e-05	287	2.87e-07	0.98937	2.06e-09	0.00709	0.00353988
rs7747371	0.0001	0.0001	1e-05	444	0.0074093	0.982558	4.88e-05	0.00647291	0.00351052
rs1813006	0.0001	0.0001	1e-05	302	0.00142311	0.99018	7.02e-06	0.00488397	0.0035059
rs11667234	0.0001	0.0001	1e-05	252	3.85e-08	0.992437	1.58e-10	0.00406715	0.00349557
rs8044652	0.0001	0.0001	1e-05	204	0.160801	0.832693	0.000494157	0.00255549	0.00345559
rs2268702	0.0001	0.0001	1e-05	425	0.0334897	0.957736	0.000181597	0.0051899	0.00340277
rs149707873	0.0001	0.0001	1e-05	212	2.73e-08	0.990524	1.68e-10	0.00607876	0.0033974
rs28370413	0.0001	0.0001	1e-05	233	0.0679158	0.927095	0.00010993	0.00149723	0.00338194
rs36018387	0.0001	0.0001	1e-05	416	0.000422401	0.990961	2.23e-06	0.00523258	0.00338179
rs8110479	0.0001	0.0001	1e-05	339	0.00018162	0.982691	2.54e-06	0.0137469	0.00337793
rs17240566	0.0001	0.0001	1e-05	401	0.040967	0.949046	0.000274076	0.00634592	0.00336674
rs13279173	0.0001	0.0001	1e-05	682	1.26e-32	0.985731	1.4e-34	0.0109041	0.00336493
rs405001	0.0001	0.0001	1e-05	664	1.26e-32	0.985512	1.43e-34	0.0111231	0.0033648
rs144900553	0.0001	0.0001	1e-05	294	0.000195881	0.992217	8.44e-07	0.00427413	0.00331184
rs112842440	0.0001	0.0001	1e-05	278	0.0033147	0.983983	3.16e-05	0.00938621	0.00328461
rs118043171	0.0001	0.0001	1e-05	511	3.87e-17	0.992181	1.78e-19	0.00457203	0.00324688
rs75786906	0.0001	0.0001	1e-05	507	3.87e-17	0.991876	1.91e-19	0.00487925	0.00324458
rs551682324	0.0001	0.0001	1e-05	392	4.34e-06	0.991765	2.19e-08	0.00499758	0.00323279
rs61624438	0.0001	0.0001	1e-05	387	4.5e-06	0.991743	2.29e-08	0.00504302	0.00320929
rs74686233	0.0001	0.0001	1e-05	342	7.19e-07	0.989447	5.35e-09	0.00735766	0.0031943
rs13105581	0.0001	0.0001	1e-05	295	1.12e-09	0.993943	3.28e-12	0.00289741	0.0031595
rs2744939	0.0001	0.0001	1e-05	379	6.31e-06	0.991171	3.61e-08	0.00567523	0.00314721
rs6855246	0.0001	0.0001	1e-05	405	3.57e-07	0.992502	1.57e-09	0.00436137	0.00313618
rs118154953	0.0001	0.0001	1e-05	435	2.12e-09	0.993149	7.93e-12	0.003719	0.00313156
rs4939890	0.0001	0.0001	1e-05	481	2.04e-09	0.992719	8.55e-12	0.00415898	0.00312182
rs147901416	0.0001	0.0001	1e-05	299	0	0.981587	0	0.0153158	0.00309701
rs116009877	0.0001	0.0001	1e-05	553	2.4e-05	0.988245	2.11e-07	0.00868705	0.00304421
rs17342717	0.0001	0.0001	1e-05	434	0.000655482	0.976035	1.36e-05	0.0202537	0.0030425
rs58434384	0.0001	0.0001	1e-05	327	1.63e-08	0.993455	5.8e-11	0.00354484	0.00300018
rs998075	0.0001	0.0001	1e-05	300	0.0194983	0.973658	7.57e-05	0.00377537	0.00299271
rs2777798	0.0001	0.0001	1e-05	384	1.33e-11	0.992826	5.59e-14	0.00418172	0.0029923
rs1652507	0.0001	0.0001	1e-05	239	5.99e-05	0.989468	4.53e-07	0.00748373	0.00298768
rs3780543	0.0001	0.0001	1e-05	417	1.33e-11	0.991894	6.86e-14	0.00512124	0.00298513
rs12977524	0.0001	0.0001	1e-05	259	1.42e-10	0.991113	8.56e-13	0.00595613	0.00293127
rs2274089	0.0001	0.0001	1e-05	458	0.0490263	0.939828	0.000408033	0.00781901	0.00291836
rs2814948	0.0001	0.0001	1e-05	338	2.87e-06	0.993717	9.79e-09	0.00338136	0.00289872
rs144861591	0.0001	0.0001	1e-05	494	4.26e-06	0.971748	1.11e-07	0.0253517	0.00289559
rs150824230	0.0001	0.0001	1e-05	317	1.83e-10	0.993283	7.04e-13	0.00382177	0.00289544
rs17675848	0.0001	0.0001	1e-05	527	0.0322834	0.956607	0.000269597	0.00798573	0.00285411
rs2943656	0.0001	0.0001	1e-05	313	1.9e-09	0.990815	1.22e-11	0.00633905	0.00284564
rs201367029	0.0001	0.0001	1e-05	208	1.41e-05	0.99311	5.79e-08	0.00406955	0.00280643
rs10495703	0.0001	0.0001	1e-05	433	0.000273796	0.922185	2.22e-05	0.0747338	0.00278537
rs71621626	0.0001	0.0001	1e-05	355	0.0324574	0.961465	0.000107971	0.00319557	0.00277434
rs28553436	0.0001	0.0001	1e-05	441	0.0426415	0.949473	0.000219931	0.0048943	0.00277112
rs3212243	0.0001	0.0001	1e-05	357	0.282842	0.710998	0.000967944	0.00243042	0.00276132
rs6589936	0.0001	0.0001	1e-05	380	0.000345988	0.993057	1.34e-06	0.00384177	0.00275405
rs12443634	0.0001	0.0001	1e-05	510	0.0871333	0.905955	0.000367361	0.00381685	0.0027278
rs11236507	0.0001	0.0001	1e-05	272	9.29e-07	0.993726	3.38e-09	0.00360876	0.00266421
rs276	0.0001	0.0001	1e-05	491	1.53e-36	0.991891	8.44e-39	0.00545435	0.00265475
rs117910839	0.0001	0.0001	1e-05	521	1.48e-36	0.991941	8.09e-39	0.00540547	0.00265382
rs13106157	0.0001	0.0001	1e-05	363	0.0100718	0.982371	4.98e-05	0.00485384	0.00265337
rs190118115	0.0001	0.0001	1e-05	468	1.73e-36	0.990562	1.19e-38	0.00678581	0.00265246
rs202001522	0.0001	0.0001	1e-05	587	1.03e-31	0.991913	5.66e-34	0.00545315	0.00263367
rs117971135	0.0001	0.0001	1e-05	492	1.03e-31	0.990243	7.4e-34	0.00712936	0.00262802
rs79201154	0.0001	0.0001	1e-05	504	1.03e-31	0.989329	8.35e-34	0.00804532	0.00262551
rs34356624	0.0001	0.0001	1e-05	558	8.66e-36	0.991055	5.54e-38	0.00634049	0.0026044
rs1880297	0.0001	0.0001	1e-05	570	0.000193537	0.991558	1.11e-06	0.00569481	0.00255273
rs117501405	0.0001	0.0001	1e-05	500	5.36e-35	0.991391	3.28e-37	0.00605918	0.00254942
rs60648773	0.0001	0.0001	1e-05	330	0.0483683	0.944733	0.000213676	0.00417103	0.00251345
rs17193178	0.0001	0.0001	1e-05	1885	0.00247654	0.979548	3.91e-05	0.0154453	0.00249066
rs117966330	0.0001	0.0001	1e-05	368	0.2882	0.706354	0.000861839	0.00210982	0.00247478
rs2229738	0.0001	0.0001	1e-05	260	0.262694	0.721316	0.00360952	0.00990871	0.00247187
rs6932584	0.0001	0.0001	1e-05	538	0.00445223	0.988852	1.9e-05	0.00421925	0.00245701
rs2193831	0.0001	0.0001	1e-05	390	0.0650668	0.929838	0.00017408	0.00248526	0.00243542
rs28895096	0.0001	0.0001	1e-05	1299	0.0322382	0.948789	0.000544328	0.0160175	0.00241086
rs112485040	0.0001	0.0001	1e-05	220	0.000596469	0.994343	1.61e-06	0.00267813	0.00238065
rs3781620	0.0001	0.0001	1e-05	274	9.43e-06	0.968005	2.89e-07	0.0296241	0.00236068
rs2445475	0.0001	0.0001	1e-05	247	0.0017667	0.992027	6.92e-06	0.00388554	0.00231407
rs4752965	0.0001	0.0001	1e-05	220	0.0057412	0.988242	2.15e-05	0.00369567	0.00229968
rs2453710	0.0001	0.0001	1e-05	250	0.000770546	0.993102	2.98e-06	0.00383392	0.00229062
rs12037222	0.0001	0.0001	1e-05	357	0.00157394	0.992739	5.39e-06	0.00339623	0.0022855
rs11038994	0.0001	0.0001	1e-05	195	0.00576028	0.986899	2.94e-05	0.0050347	0.00227635
rs1895233	0.0001	0.0001	1e-05	238	0.00434197	0.991298	9.12e-06	0.00207883	0.00227248
rs4603265	0.0001	0.0001	1e-05	223	0.0254237	0.967541	0.000122453	0.00465792	0.00225521
rs3901338	0.0001	0.0001	1e-05	196	0.00178656	0.988647	1.32e-05	0.00731506	0.00223815
rs4990579	0.0001	0.0001	1e-05	132	0.00667251	0.984162	4.69e-05	0.00690901	0.00220985
rs72631343	0.0001	0.0001	1e-05	266	0.362721	0.624269	0.00397045	0.00683123	0.00220821
rs12198895	0.0001	0.0001	1e-05	323	0.222004	0.76262	0.00297662	0.010223	0.00217696
rs13278097	0.0001	0.0001	1e-05	702	0.505836	0.460483	0.016501	0.0150194	0.00216066
rs741450	0.0001	0.0001	1e-05	548	0.30207	0.689721	0.00185653	0.00423692	0.0021162
rs6065904	0.0001	0.0001	1e-05	343	5.65e-15	0.993493	2.5e-17	0.00439471	0.00211268
rs5883	0.0001	0.0001	1e-05	440	3.25e-94	0.993173	1.54e-96	0.00471637	0.00211063
rs1500187	0.0001	0.0001	1e-05	232	0.00969992	0.985802	2.33e-05	0.00236441	0.00211056
rs11645870	0.0001	0.0001	1e-05	461	3.44e-94	0.9935	1.52e-96	0.00439027	0.00210996
rs3918241	0.0001	0.0001	1e-05	412	2.41e-14	0.991545	1.55e-16	0.00636918	0.00208553
rs7247937	0.0001	0.0001	1e-05	351	0.0352408	0.957968	0.000167579	0.00455333	0.0020708
rs333948	0.0001	0.0001	1e-05	345	0.123795	0.869853	0.000536135	0.00376512	0.0020506
rs2820234	0.0001	0.0001	1e-05	348	0.0102687	0.983823	4.01e-05	0.00384438	0.00202393
rs6586871	0.0001	0.0001	1e-05	408	1.56e-11	0.992131	9.22e-14	0.0058498	0.00201892
rs2179372	0.0001	0.0001	1e-05	302	0.468365	0.496319	0.0161692	0.0171323	0.002014
rs4655772	0.0001	0.0001	1e-05	489	0.11904	0.874961	0.000477696	0.00350913	0.00201219
rs61946985	0.0001	0.0001	1e-05	234	0.242087	0.753193	0.000660269	0.00205225	0.0020072
rs73420594	0.0001	0.0001	1e-05	462	4.73e-125	0.994691	1.59e-127	0.00334914	0.00195953
rs4149273	0.0001	0.0001	1e-05	534	6.19e-20	0.990168	4.92e-22	0.00787462	0.00195696
rs707771	0.0001	0.0001	1e-05	336	0.286136	0.706787	0.00148754	0.00367247	0.00191753
rs753381	0.0001	0.0001	1e-05	235	0.572646	0.390348	0.0208756	0.0142281	0.00190245
rs635400	0.0001	0.0001	1e-05	278	0.0391548	0.956669	8.96e-05	0.0021865	0.00190023
rs3736780	0.0001	0.0001	1e-05	362	0.303971	0.688435	0.0017469	0.00395449	0.00189209
rs4072296	0.0001	0.0001	1e-05	270	0.00330201	0.992647	7.22e-06	0.00216741	0.00187672
rs848445	0.0001	0.0001	1e-05	337	0.125869	0.869488	0.000352153	0.00243076	0.00186023
rs111382311	0.0001	0.0001	1e-05	600	1.46e-142	0.993288	7.14e-145	0.00486366	0.00184867
rs118136762	0.0001	0.0001	1e-05	554	1.46e-142	0.993904	6.24e-145	0.00424974	0.00184665
rs76457370	0.0001	0.0001	1e-05	545	1.46e-142	0.993726	6.51e-145	0.00442837	0.00184553
rs432816	0.0001	0.0001	1e-05	360	0.000137361	0.991233	9.46e-07	0.00682683	0.00180158
rs6591688	0.0001	0.0001	1e-05	405	0.000137145	0.990546	1.04e-06	0.00751509	0.00180115
rs12472790	0.0001	0.0001	1e-05	170	0.161296	0.83284	0.000659879	0.00340544	0.00179853
rs12411732	0.0001	0.0001	1e-05	299	8.86e-12	0.995666	2.3e-14	0.00258407	0.00175041
rs11195826	0.0001	0.0001	1e-05	232	6.53e-12	0.994772	2.29e-14	0.0034835	0.00174447
rs5744632	0.0001	0.0001	1e-05	205	1.14e-20	0.995779	2.85e-23	0.00247651	0.00174413
rs60223842	0.0001	0.0001	1e-05	357	2.51e-10	0.994548	9.38e-13	0.00370934	0.00174282
rs4846913	0.0001	0.0001	1e-05	510	0.00375089	0.96086	0.00013085	0.0335179	0.00174013
rs7115371	0.0001	0.0001	1e-05	261	1.65e-06	0.980124	3.05e-08	0.018138	0.00173624
rs1422699	0.0001	0.0001	1e-05	322	8.21e-11	0.99521	2.53e-13	0.00306274	0.00172716
rs144070522	0.0001	0.0001	1e-05	200	1.21e-20	0.995756	3.06e-23	0.0025253	0.00171872
rs11039324	0.0001	0.0001	1e-05	274	1.22e-06	0.988636	1.2e-08	0.00964599	0.00171638
rs34923397	0.0001	0.0001	1e-05	329	2.08e-06	0.991195	1.49e-08	0.00709258	0.00171048
rs61602173	0.0001	0.0001	1e-05	318	1.18e-18	0.994719	4.26e-21	0.00357392	0.00170697
rs113945456	0.0001	0.0001	1e-05	290	3.4e-06	0.989119	3.16e-08	0.00917996	0.00169775
rs11570094	0.0001	0.0001	1e-05	302	4.9e-07	0.984734	6.76e-09	0.0135713	0.00169465
rs1088203	0.0001	0.0001	1e-05	336	1.93e-12	0.99287	1.06e-14	0.00544193	0.00168767
rs10070207	0.0001	0.0001	1e-05	228	1.13e-20	0.995704	2.96e-23	0.00261251	0.00168369
rs17244834	0.0001	0.0001	1e-05	281	2.11e-20	0.993732	9.75e-23	0.00459386	0.00167444
rs35705029	0.0001	0.0001	1e-05	299	9.64e-07	0.985017	1.3e-08	0.013328	0.00165444
rs2618567	0.0001	0.0001	1e-05	521	0.580923	0.413287	0.00242237	0.0017217	0.00164613
rs7220606	0.0001	0.0001	1e-05	362	0.00977844	0.984347	4.16e-05	0.00418944	0.00164389
rs1168018	0.0001	0.0001	1e-05	201	0.00189977	0.994285	4.16e-06	0.00217694	0.0016342
rs10789120	0.0001	0.0001	1e-05	166	0.00379331	0.992859	6.53e-06	0.0017067	0.00163407
rs624698	0.0001	0.0001	1e-05	239	0.0024447	0.994047	4.62e-06	0.0018758	0.00162738
rs6505049	0.0001	0.0001	1e-05	160	1.58e-05	0.996153	3.53e-08	0.00222757	0.00160394
rs9913503	0.0001	0.0001	1e-05	238	5.46e-06	0.99531	1.7e-08	0.00308969	0.00159525
rs9901869	0.0001	0.0001	1e-05	185	5.46e-05	0.997292	5.92e-08	0.00108012	0.00157281
rs4968320	0.0001	0.0001	1e-05	290	0.000165551	0.995328	4.89e-07	0.00293573	0.00157037
rs34707604	0.0001	0.0001	1e-05	172	0.403742	0.592201	0.00113006	0.00165628	0.00127115
rs547587127	0.0001	0.0001	1e-05	193	0.961566	0.0224944	0.01448	0.000337617	0.00112169
rs6016505	0.0001	0.0001	1e-05	254	0.559646	0.433773	0.0030815	0.00238731	0.0011129
rs7512480	0.0001	0.0001	1e-05	263	0.494791	0.497055	0.00359995	0.00361548	0.000939017
rs11645956	0.0001	0.0001	1e-05	21	0.710362	0.288695	0.000256943	0.000103841	0.000582452
rs3814089	0.0001	0.0001	1e-05	179	0.928349	0.0688739	0.00220719	0.000163344	0.00040662
rs11755987	0.0001	0.0001	1e-05	442	0.83309	0.162803	0.00311599	0.000608548	0.000381825
rs113573417	0.0001	0.0001	1e-05	352	0.959117	0.0381615	0.00246754	9.8e-05	0.000155954
rs537141601	0.0001	0.0001	1e-05	11	0.999665	0.000175269	0.000155882	2.37e-08	3.58e-06
